# Supplementary material for: Systemic Bioinformatic Analyses of Nuclear-Encoded Mitochondrial Genes in Hypertrophic Cardiomyopathy
Source: Front Genet. 2021 May 12;12:670787. doi: 10.3389/fgene.2021.670787 (PMC8150003; doi:10.3389/fgene.2021.670787)
Supplement: Supplementary Table 1 — 2927 DEGs between HCM and control samples [file Table_1.xlsx]

## Sheet: Sheet1
Table S1 2927 DEGs between HCM and control samples
Gene symbol	logFC	Average expression	BH-corrected pvalue	NMGenes
TUBA3E	2.17305	8.36358	1.18092e-42	NO
CEBPD	2.30804	9.4242	9.64497e-42	NO
TUBA3C	2.03736	7.24617	1.11094e-41	NO
ZFP36	2.23953	9.02454	1.77493e-41	NO
RASD1	3.51434	7.99396	1.85426e-41	NO
TUBA3D	2.20486	9.81343	1.63125e-40	NO
CDC42EP4	1.2133	10.0679	8.63033e-40	NO
SERPINA3	3.56141	8.55788	1.75185e-38	NO
AXUD1	2.10449	8.41144	1.5854e-37	NO
S100A9	2.91454	7.7432	8.25273e-37	NO
MYH6	1.91455	12.7722	8.88705e-37	NO
FCN3	2.03805	8.21298	1.57185e-36	NO
MT1M	2.2243	7.02845	3.07879e-36	NO
LYVE1	1.87319	7.41642	7.07934e-36	NO
MAP3K6	1.15598	9.20701	9.01934e-36	NO
PRKCD	0.729575	7.20155	7.96605e-35	NO
CD163	2.13651	7.46501	2.33706e-34	NO
YPEL2	-1.07245	8.8053	5.71614e-34	NO
S1PR3	1.00884	7.69143	6.55017e-34	NO
C1R	1.18222	6.97048	7.2546e-34	NO
FPR1	1.37063	6.50624	7.54071e-33	NO
FCER1G	1.4956	7.57652	2.33111e-32	NO
FKBP5	1.93382	8.65776	5.54011e-32	NO
PIK3IP1	-1.3552	8.98067	7.09251e-32	NO
AP3M2	-0.830505	8.9917	9.50269e-32	NO
MYC	1.51073	7.36899	9.51514e-32	NO
MT1X	2.37196	9.91087	1.70555e-31	NO
S100A8	2.64837	7.92091	2.0563e-31	NO
MAFB	1.33878	8.02534	6.27958e-31	NO
CMTM7	0.72555	7.41272	9.84891e-31	NO
SLA	0.877378	6.42198	1.3562e-30	NO
JAK2	-1.21008	8.48403	1.3562e-30	NO
SCN2B	-1.2863	8.34988	1.79947e-30	NO
FES	0.771122	7.38117	2.18551e-30	NO
DYRK1B	-0.602407	6.88818	2.88633e-30	NO
ZDHHC9	1.00684	7.54004	6.36997e-30	NO
GALK1	0.744362	8.94753	6.39638e-30	NO
PROS1	-1.47214	11.4244	6.42313e-30	NO
CHN1	-0.64336	7.92404	6.80414e-30	NO
NFKBIZ	0.920984	7.5838	7.18562e-30	NO
C7ORF41	-1.30597	10.4105	7.24819e-30	NO
TIPARP	1.30205	8.87552	8.97567e-30	NO
SLCO4A1	1.00128	6.80262	1.20223e-29	NO
LOC653888	1.20753	7.39935	1.50228e-29	NO
CORO1A	0.7918	6.69347	2.0016e-29	NO
ALOX5	0.898133	6.98617	3.53848e-29	NO
CTSC	1.24888	6.80408	5.46742e-29	NO
SORBS2	-0.826651	11.543	5.49416e-29	NO
CD97	0.79443	8.29511	7.038e-29	NO
XLKD1	1.16001	6.74589	7.19812e-29	NO
HS.177532	-1.05903	8.45518	2.0909e-28	NO
STAT3	1.11887	9.19554	2.37506e-28	Yes
SEC14L1	0.524072	7.20547	3.36623e-28	NO
MT1A	1.5495	10.8491	3.69365e-28	NO
PIM1	1.36377	7.40774	3.92869e-28	NO
ARPC1B	0.965697	6.95022	6.46041e-28	NO
IFITM2	1.20819	11.8386	9.40911e-28	NO
HCK	0.637206	6.63967	9.91826e-28	NO
EBI2	0.586869	6.38673	1.09825e-27	NO
WAS	0.938733	7.18249	1.20199e-27	NO
ITGB2	1.41318	8.80785	1.5529e-27	NO
SMOC2	-1.48705	9.43375	1.75844e-27	NO
F13A1	1.5787	7.40595	2.25869e-27	NO
CD248	0.983489	8.20846	2.37187e-27	NO
RANGAP1	0.941231	8.82872	2.49586e-27	NO
LCP1	1.41009	8.33382	3.01706e-27	NO
IFITM3	1.18607	11.6776	3.0734e-27	NO
SMYD2	-0.860854	10.3604	4.09199e-27	NO
HCLS1	1.11617	8.26572	4.52233e-27	Yes
SLCO2B1	0.911506	8.13077	5.47044e-27	NO
IL18R1	0.790626	6.56812	5.47044e-27	NO
BTG2	1.521	8.57496	6.43622e-27	NO
CHRDL2	1.17134	6.37489	7.6208e-27	NO
MGST1	0.680607	6.40046	9.07522e-27	Yes
C10ORF71	-0.853147	7.26309	1.31952e-26	NO
IRX6	-1.38434	8.77159	1.42546e-26	NO
INPP1	0.695697	8.75965	1.70141e-26	NO
IL13RA1	0.833353	8.95927	1.95905e-26	NO
MGC42367	1.02465	7.76197	1.98919e-26	NO
HS.19985	0.843786	6.69223	2.01241e-26	NO
SAP18	-0.634844	8.83447	2.01241e-26	NO
CHST7	1.07128	8.89863	2.13237e-26	NO
MFSD10	0.662731	9.59981	2.50999e-26	NO
BCL6	0.932344	8.79608	2.9924e-26	NO
LMOD2	-1.28499	9.44943	6.30028e-26	NO
NFKBIA	1.07253	10.5344	6.43367e-26	NO
TUBB2C	0.961447	10.4743	9.48343e-26	NO
LOC653879	1.13385	7.07631	9.94219e-26	NO
C1QC	1.33066	8.21027	1.34302e-25	NO
SLC15A3	0.894327	8.29454	1.36551e-25	NO
MNS1	-0.471204	6.84964	1.36551e-25	NO
MT2A	1.74698	10.4738	1.42197e-25	NO
NNMT	0.907491	7.97421	1.50502e-25	NO
CYBA	0.983797	9.13641	1.53933e-25	NO
C1ORF162	1.04252	8.28303	1.94283e-25	NO
C1QB	1.46863	8.31974	1.94283e-25	NO
LAPTM5	1.1307	7.38533	1.98136e-25	NO
DOCK2	0.869684	7.22184	1.98136e-25	NO
RHBDF2	0.582883	6.9889	1.98136e-25	NO
ZNF415	-0.589721	8.42338	2.04878e-25	NO
ZGPAT	0.417442	7.15706	2.63163e-25	NO
HEG1	-0.674588	9.03611	2.69003e-25	NO
LRRC8A	0.961047	7.61857	2.72856e-25	NO
CEBPB	1.01241	11.2488	2.79793e-25	NO
CD14	1.39362	9.92343	3.54981e-25	NO
C5ORF4	-0.567047	6.95515	4.27731e-25	NO
FGD2	0.705767	6.73917	4.34606e-25	NO
CD68	0.938088	8.50495	4.51312e-25	NO
MBP	-0.962895	8.87692	5.50717e-25	NO
ZNF627	-0.470004	7.8444	5.92414e-25	NO
S100A10	1.0356	11.4291	5.92414e-25	NO
MASP1	-0.825194	9.91288	6.01937e-25	NO
TKT	1.03925	7.909	6.30743e-25	Yes
VAMP8	0.932	8.66988	6.42322e-25	NO
TSPYL2	0.687602	7.03568	6.76149e-25	NO
TDRD9	0.722558	6.72332	7.35391e-25	NO
SRGN	1.20638	8.94906	7.5264e-25	NO
ALOX5AP	1.3851	8.20051	7.90484e-25	NO
FRZB	-1.39986	8.98684	7.90484e-25	NO
IVNS1ABP	-0.783412	8.82474	8.62794e-25	NO
LILRA5	0.770152	6.37644	8.9315e-25	NO
C14ORF132	-1.30367	7.77604	1.00335e-24	NO
FAM110B	-0.768827	8.68368	1.03292e-24	NO
SLC12A9	0.600549	7.82073	1.08422e-24	NO
HAVCR2	1.05198	7.76547	1.1206e-24	NO
GPR56	0.884996	8.18301	1.18345e-24	NO
MTCH1	0.505081	12.0518	1.18639e-24	Yes
CCND2	-0.697046	12.3786	1.3599e-24	NO
ARHGAP4	0.55525	7.1527	1.7018e-24	NO
CAPN1	0.633875	9.68563	1.77309e-24	NO
MVP	0.809736	7.86903	1.82143e-24	NO
LYPLAL1	-0.803544	9.81528	2.0071e-24	Yes
OSR1	1.05381	6.96555	2.0886e-24	NO
CD209	0.989749	6.85738	2.526e-24	NO
SYF2	-0.499227	9.40589	2.7534e-24	NO
CYP2J2	-0.924833	12.3411	2.88375e-24	NO
IFI30	0.797417	6.51433	3.05705e-24	NO
ACE2	-1.8211	9.10629	3.84139e-24	NO
SORBS1	-0.786984	10.0495	4.0398e-24	NO
DDIT3	-0.697526	8.10109	4.0426e-24	NO
LILRB5	0.555867	6.62207	4.12417e-24	NO
ATPIF1	-0.790723	10.4668	4.15036e-24	Yes
PRICKLE1	-1.03418	9.62777	4.22816e-24	NO
HES6	0.754205	7.00133	4.2793e-24	NO
SEMA4B	0.677631	7.24433	4.86146e-24	NO
M6PRBP1	1.13024	9.64543	5.17314e-24	NO
RASSF1	0.542188	6.8252	5.24155e-24	NO
C8ORF47	-0.607279	6.83995	5.85783e-24	NO
NKD2	0.805369	6.94616	6.03198e-24	NO
GPR172A	0.757787	7.57259	6.03479e-24	NO
KIAA1853	-0.781713	6.91097	6.0434e-24	NO
OSMR	0.6203	6.25988	6.62431e-24	NO
PUS1	0.577006	7.26299	7.37426e-24	Yes
TUBB	0.831171	9.59327	1.25739e-23	Yes
TCEAL8	-0.455278	9.3861	1.29974e-23	NO
ZNF187	-0.350627	7.20447	1.3074e-23	NO
HS.467627	-0.817415	8.06831	1.71871e-23	NO
ANKMY2	-0.730872	9.40672	1.99908e-23	NO
GNA15	0.647095	6.53054	1.99908e-23	NO
INTU	-0.468743	7.0003	2.02204e-23	NO
SELS	0.730888	9.87321	2.13983e-23	NO
SDSL	-0.777364	8.61653	2.14157e-23	Yes
UCHL5IP	0.409211	7.83901	2.28589e-23	NO
GATA2	0.490552	6.58521	2.74556e-23	NO
HMGN2	-0.59502	9.43373	2.74556e-23	NO
VPS41	-0.412826	8.66726	2.99392e-23	NO
C5ORF23	-1.23642	8.70424	3.1683e-23	NO
GRASP	0.614335	6.77253	3.65202e-23	NO
YPEL1	-0.606776	7.5809	3.67983e-23	NO
CNDP2	0.507136	10.6217	3.82627e-23	NO
LOC148915	-0.696394	10.1228	4.41747e-23	NO
SVIL	-0.605639	10.7704	4.7877e-23	NO
MAP3K8	0.670904	6.81715	5.8107e-23	NO
MIDN	0.969821	8.80358	7.34706e-23	NO
SGK	1.37177	9.13365	8.32755e-23	NO
RASL11B	-1.72416	10.0821	1.08364e-22	NO
IRX2	-1.00378	7.29092	1.12271e-22	NO
PDE5A	-0.765945	7.58664	1.92896e-22	NO
MPP3	0.813164	7.34961	2.04318e-22	NO
TUBA1B	0.697748	13.119	2.2301e-22	NO
C20ORF27	0.479489	7.52228	2.25759e-22	NO
PLCE1	-1.02733	7.89522	2.54173e-22	NO
CSNK1D	0.554542	7.76879	2.91283e-22	NO
IMPDH1	0.48713	7.2184	3.01406e-22	NO
VSIG4	0.897449	6.93215	3.20876e-22	NO
GFPT2	0.941567	6.84355	3.79329e-22	NO
FCGR2A	0.677677	7.01813	3.79329e-22	NO
KIAA0141	-0.611703	9.13052	3.94013e-22	Yes
DDIT4	1.31625	9.36134	3.94013e-22	Yes
DCUN1D3	0.633299	7.72142	3.94077e-22	NO
LOC255783	0.654669	9.39541	4.06823e-22	NO
LRRC49	-1.0595	11.2224	4.06823e-22	NO
SLC16A9	-0.903819	7.23185	4.2933e-22	NO
EGLN2	0.400906	9.18626	4.62218e-22	NO
PPARG	0.46209	7.06948	5.13449e-22	NO
PLEK	0.781366	7.08195	5.38713e-22	NO
DUSP1	1.54402	10.3551	5.76769e-22	NO
IRAK3	0.657309	6.71113	6.11349e-22	NO
ADAP2	0.808102	7.71972	6.16151e-22	NO
SLC39A1	0.665372	8.81086	6.18245e-22	NO
FGR	0.738873	6.70641	6.2812e-22	Yes
PLTP	1.03682	8.1316	6.2812e-22	NO
MARCO	0.830395	6.44585	6.52329e-22	NO
TERF1	-0.422647	6.76432	6.58889e-22	NO
FERMT3	0.478399	6.72022	7.08777e-22	NO
HS.554507	-0.546206	7.13229	8.29088e-22	NO
SLC25A28	0.557682	9.76983	8.79545e-22	Yes
C1QTNF1	1.29748	8.45848	9.28768e-22	NO
TRMT5	-0.655603	9.63088	9.62097e-22	Yes
ARS2	0.429294	9.09339	1.04514e-21	NO
SLC7A1	1.11347	8.02702	1.60383e-21	NO
CCDC28A	-0.608693	8.75639	1.80827e-21	NO
RARRES1	1.3527	6.66129	1.81121e-21	NO
LOC730534	-0.652659	10.8089	1.88918e-21	NO
SERPINA5	0.835769	6.81858	1.9701e-21	NO
SFRP1	-1.73012	9.94103	2.06931e-21	NO
C21ORF34	-0.678687	8.73304	2.16139e-21	NO
TOMM40	0.639266	10.2469	2.29338e-21	Yes
SLC47A1	-0.662445	7.55857	2.35284e-21	NO
SMAP2	0.622615	8.35857	2.37553e-21	NO
BCL3	0.677738	7.03964	2.40327e-21	NO
LTBR	0.865396	7.4554	2.67556e-21	NO
DUSP23	0.67525	9.4242	3.05242e-21	NO
TYROBP	1.13968	8.50382	3.13482e-21	NO
CRYM	-0.991511	8.8144	3.15041e-21	NO
HOPX	1.50824	7.06173	3.5574e-21	NO
DUSP26	-0.7188	10.5659	3.93684e-21	Yes
BATF3	0.568634	6.47435	4.04047e-21	NO
PLAUR	0.573948	6.35291	4.18896e-21	NO
PDIA3P	1.052	7.02564	4.18896e-21	NO
RGS4	-1.21953	7.66946	4.2136e-21	NO
MS4A7	0.766349	7.13286	4.31276e-21	NO
CCND1	-0.813543	11.9886	5.19746e-21	NO
LOC644128	-0.527164	7.78339	5.25415e-21	NO
ICK	-0.453458	6.9504	5.70842e-21	NO
TUBA1C	0.978287	11.1664	6.1635e-21	NO
ITGAM	0.567811	6.70038	6.51471e-21	NO
SNRPB	0.710147	9.27749	6.82213e-21	NO
DDOST	0.860626	9.22632	7.13998e-21	Yes
EDNRA	-0.911515	8.69934	7.16346e-21	NO
TJP1	-0.500511	9.76122	7.96641e-21	NO
COL21A1	-1.06737	7.80328	8.28885e-21	NO
ECGF1	1.2761	8.2225	8.50835e-21	NO
CAPRIN1	-0.422629	8.62587	8.63419e-21	NO
ERRFI1	0.773854	8.0375	9.22526e-21	NO
METTL7B	1.35577	6.80592	9.22526e-21	NO
PLEKHF1	1.14356	8.46833	9.53789e-21	NO
PHLDB2	-0.763004	8.80229	1.07824e-20	NO
SH3BGRL3	1.09046	8.30054	1.11522e-20	NO
C19ORF10	1.24273	7.304	1.20893e-20	NO
GLA	0.510626	7.90848	1.29534e-20	NO
MS4A6A	1.01332	7.84941	1.30892e-20	NO
FLJ20021	-0.425359	7.46042	1.69436e-20	NO
HRASLS	-0.549012	8.02568	1.77642e-20	NO
CDC42EP2	0.574235	7.35718	1.81029e-20	NO
EIF4G1	0.521447	8.95361	1.94651e-20	NO
NCF4	0.324603	6.413	1.98337e-20	NO
FRMD5	-0.843333	8.44654	2.06779e-20	NO
SLC11A1	0.575441	6.21171	2.0841e-20	NO
OMA1	-0.558718	7.98094	2.11503e-20	Yes
LOC642031	0.690507	8.10671	2.15035e-20	NO
EPB41L5	-0.422791	7.25954	2.25647e-20	NO
DHX37	0.611441	7.17051	2.44918e-20	NO
VPS45	-0.483355	9.36798	2.81859e-20	NO
KLF6	0.848227	8.90603	3.17325e-20	NO
SLC2A1	0.769695	8.45179	3.19467e-20	NO
SEC61A1	0.676212	10.2088	3.36662e-20	NO
HLTF	-0.504277	8.0303	3.63666e-20	NO
ZNF20	-0.310118	7.07093	3.6527e-20	NO
ENO1	0.822815	11.095	3.96634e-20	Yes
LOC201140	1.45345	6.85145	3.96634e-20	NO
SLC39A3	0.39413	7.89091	3.98764e-20	NO
ATP1A2	-1.27398	9.94911	4.08923e-20	NO
KYNU	0.412633	6.31827	4.25012e-20	NO
EML3	0.611712	8.723	5.78347e-20	NO
LOC158376	0.534273	6.87347	6.27621e-20	NO
TEAD4	0.855168	6.89811	6.95551e-20	NO
KLHDC9	-0.768816	7.58397	7.06982e-20	Yes
ATP6V1G2	-0.295185	6.70989	7.11204e-20	NO
TBXAS1	0.621546	6.74653	7.11204e-20	NO
FBXO38	-0.377699	8.22289	7.35165e-20	NO
TMEM189	0.465957	7.47168	7.49542e-20	NO
SLC1A5	0.518203	6.56726	7.49542e-20	NO
GATM	-1.18508	8.25184	7.49542e-20	Yes
TNFRSF1A	0.751443	8.72067	8.0064e-20	NO
SERPINH1	1.15472	7.85407	8.02122e-20	NO
ELL2	1.12765	7.28794	8.04173e-20	NO
ARPC3	1.4069	8.51904	8.34068e-20	NO
LOC387763	1.06246	8.12059	9.46911e-20	NO
COL6A2	0.712041	7.90385	1.08184e-19	NO
HYAL2	0.593362	7.29371	1.08798e-19	NO
ATP1A1	0.912097	10.1244	1.10453e-19	NO
GSDMD	0.615562	8.15464	1.30285e-19	NO
ORC3L	-0.41017	8.34724	1.31602e-19	NO
RASSF9	-0.450344	6.64943	1.37432e-19	NO
CRBN	-0.526728	9.44368	1.37528e-19	NO
LCN6	0.909307	6.67801	1.37917e-19	NO
CD53	0.351805	6.30885	1.88396e-19	NO
ACVR1B	0.313831	6.97157	1.92445e-19	NO
ZNF787	0.617416	9.42016	1.94028e-19	NO
ZYX	0.819951	8.92387	2.29938e-19	NO
HM13	0.308064	6.46105	2.53352e-19	NO
RGS19	0.489531	6.9353	2.62585e-19	NO
RDH10	0.615993	7.37535	2.83755e-19	NO
C3	0.418116	6.2916	2.854e-19	NO
HS.561526	-0.541081	6.90795	2.854e-19	NO
KLHL12	-0.388062	8.76115	2.92486e-19	NO
C5ORF41	-0.601777	8.47067	2.96206e-19	NO
FZD2	-0.802477	7.63476	3.08996e-19	NO
LOC729843	-0.55055	9.14939	3.16679e-19	NO
FKBP2	0.683031	7.2232	3.3273e-19	Yes
CYBB	0.769902	7.04488	3.33509e-19	NO
PARVG	0.474135	6.61723	3.35661e-19	NO
HS.408455	-0.51507	7.09619	3.39915e-19	NO
ENDOGL1	0.856565	7.96125	3.45528e-19	NO
SLC37A4	0.443518	8.14421	3.68423e-19	Yes
PTPN11	-0.598306	10.9722	3.70246e-19	Yes
DIO2	-0.90243	8.01417	3.7451e-19	NO
ARHGAP24	-0.553052	7.46856	4.01204e-19	NO
NDUFA4L2	0.670362	8.80744	4.06756e-19	Yes
ASPSCR1	0.38211	8.43064	4.29188e-19	NO
PGD	0.471716	8.39606	4.35192e-19	NO
C19ORF51	-0.483683	6.7791	4.52809e-19	NO
ATP6V0C	0.410693	10.4336	4.53049e-19	NO
BEST1	0.36644	6.44945	4.60214e-19	NO
MERTK	0.503129	7.3956	4.99834e-19	NO
GPR4	0.829369	7.07733	5.04749e-19	NO
PAFAH2	-0.515053	7.37398	5.21354e-19	NO
TMBIM1	0.672391	8.47345	5.27041e-19	NO
GRM1	-0.808948	7.13003	5.62656e-19	NO
CTSB	0.57466	10.6039	5.79838e-19	NO
SYNPO2L	-0.897387	13.0591	5.98338e-19	NO
TGFBR2	0.536906	9.99673	6.64304e-19	NO
CHSY1	0.637988	9.0128	7.00998e-19	NO
NLGN2	0.476609	6.94376	7.10522e-19	NO
HEPH	-0.60633	7.20721	7.13649e-19	NO
AGXT2L1	1.16937	6.85346	7.25867e-19	NO
TNKS1BP1	0.471061	6.9598	7.39425e-19	NO
ALG3	0.442909	7.14713	7.54278e-19	NO
LRRC1	-0.38395	6.82883	7.71842e-19	NO
NUP62CL	-0.632594	6.98376	8.1248e-19	NO
HTRA1	-0.851145	10.1914	8.84941e-19	NO
RBPMS2	0.525137	13.0913	9.2003e-19	NO
TRABD	0.437807	9.64451	9.8601e-19	Yes
DCLK1	0.424506	6.88828	1.05837e-18	NO
MKNK2	0.572108	9.8366	1.08957e-18	NO
FKBP11	0.85358	7.39583	1.10991e-18	Yes
COL16A1	-0.835537	8.35509	1.1366e-18	NO
NAP1L3	-0.78407	7.26781	1.17832e-18	NO
RAB28	-0.517709	8.08616	1.22508e-18	NO
KIAA1191	-0.415095	9.98838	1.32671e-18	Yes
DARC	1.01316	7.48209	1.3423e-18	NO
MME	-0.393519	6.49203	1.53222e-18	NO
MAPK13	0.42661	6.31856	1.55455e-18	NO
C21ORF51	-0.472722	7.96119	1.61015e-18	NO
TMBIM6	0.471042	11.1016	1.61015e-18	Yes
NBPF20	1.05682	7.74049	1.65861e-18	NO
HPCAL1	0.469565	8.51673	1.84473e-18	NO
HSPA1L	-0.359504	6.99208	1.84613e-18	NO
DNAJC21	-0.285935	6.99515	2.04679e-18	NO
JAG2	0.46863	7.49793	2.11483e-18	NO
NPL	0.456042	6.37108	2.15632e-18	NO
ALS2CR13	-0.503555	7.85338	2.18311e-18	NO
TSPYL3	-0.339438	6.79649	2.23061e-18	NO
HS.58597	-0.406695	6.77051	2.40012e-18	NO
LUM	-1.12927	10.2728	2.48761e-18	NO
HMGB2	-0.695735	8.69464	2.49299e-18	NO
PLA2G2A	1.35137	6.71093	2.57758e-18	NO
ATL3	0.528647	6.87897	2.58858e-18	NO
VWC2	-0.968802	9.19858	2.67728e-18	NO
RRBP1	0.586759	8.25188	2.99699e-18	Yes
HFE2	-1.2859	9.37694	3.16918e-18	NO
S100A13	-0.625446	8.77752	3.18953e-18	NO
RPN1	0.568667	10.4658	3.34107e-18	Yes
HGS	0.634572	9.54889	3.47438e-18	NO
ECM2	-0.80565	7.96411	3.67846e-18	NO
EXTL1	-0.713858	7.37386	3.74105e-18	NO
NIPA2	0.461748	8.18853	3.74105e-18	NO
CBX7	-0.720066	9.56732	3.91341e-18	NO
FAM125A	0.447496	8.31047	3.9276e-18	NO
SLC35F1	-0.99	8.44978	4.1153e-18	NO
C14ORF179	-0.66576	9.23937	4.27692e-18	NO
BATF	0.368947	6.22552	4.55964e-18	NO
C5ORF46	-0.936961	7.97163	4.59593e-18	NO
KIAA0644	-0.815769	7.93215	4.97863e-18	NO
ENTPD6	0.543436	8.16374	5.41518e-18	NO
SNAI2	0.581894	7.15921	5.46521e-18	NO
OKL38	0.922588	7.65878	5.59205e-18	NO
APCDD1L	-0.884281	7.34639	5.96875e-18	NO
MEIS1	0.500625	7.7756	6.12921e-18	NO
UNC84B	0.513785	11.4329	6.18698e-18	NO
RNF149	0.478521	8.20022	6.28778e-18	NO
ZNF211	-0.382507	7.87608	6.39244e-18	NO
C1ORF142	-0.673737	7.85762	6.80515e-18	NO
HCST	0.706348	7.60544	6.84503e-18	NO
C2ORF64	-0.630971	9.22377	7.04209e-18	NO
LOC728473	-0.778204	9.86427	7.23212e-18	NO
DYNC2LI1	-0.315328	6.74677	7.76237e-18	NO
LOC731486	0.349777	6.3774	8.61713e-18	NO
FBP1	0.546154	6.3254	8.66991e-18	NO
RGMA	0.768342	8.7705	8.87354e-18	NO
N6AMT1	-0.396731	7.21987	9.1595e-18	NO
C19ORF59	0.66585	6.12691	9.50095e-18	NO
BTBD14A	0.588953	7.03724	9.90268e-18	NO
ASAH1	-0.671072	7.92138	9.9332e-18	Yes
CSF3R	0.537235	6.4826	1.01931e-17	NO
LPCAT3	0.700616	7.95874	1.05366e-17	NO
APBB1IP	0.411288	6.91489	1.068e-17	NO
CIDEB	0.313487	6.50914	1.068e-17	NO
LMNB2	0.537777	7.70544	1.08908e-17	NO
EPB41L3	0.533041	7.19134	1.08908e-17	NO
HBP1	-0.460077	9.0414	1.14078e-17	NO
PLK2	-0.60584	6.95397	1.1754e-17	NO
SERPINA1	0.483731	6.38705	1.19467e-17	NO
IL18BP	0.499133	6.50226	1.2237e-17	NO
KCNK12	0.698192	6.27195	1.2606e-17	NO
KLHL34	-0.86172	7.8515	1.28032e-17	NO
CDR2L	0.671645	9.03178	1.30686e-17	NO
OSGIN2	-0.521037	7.7049	1.32326e-17	NO
STK38L	-0.661258	7.76995	1.32326e-17	NO
SLC30A1	-0.465105	7.28339	1.52353e-17	NO
FBXO32	-1.03565	10.092	1.58874e-17	NO
SERPINE1	2.02012	7.05559	1.59927e-17	NO
C21ORF63	0.562373	7.62111	1.60319e-17	NO
LIN9	-0.752122	8.04059	1.8258e-17	NO
PLAU	0.727534	7.64765	1.93395e-17	NO
CTPS	0.545919	7.04663	1.93395e-17	NO
ZMYND12	-0.576286	7.01156	2.08638e-17	NO
GPRASP2	-0.452786	7.76475	2.18666e-17	NO
HK3	0.456941	6.27664	2.18666e-17	Yes
CD59	0.762134	8.2447	2.278e-17	NO
NR2C1	-0.386359	7.60587	2.36042e-17	NO
ADCY3	0.690301	9.21726	2.50559e-17	NO
LDHA	0.936015	11.7562	2.63993e-17	NO
FAM107A	0.913217	9.94852	2.7903e-17	NO
PKD1L2	-0.63724	6.87183	2.86096e-17	NO
C1RL	0.501304	6.72454	2.92826e-17	NO
RNASE2	0.624561	6.24348	2.99221e-17	NO
MED16	0.454657	8.08793	3.02622e-17	NO
PNRC2	-0.409635	9.3809	3.07544e-17	NO
TICAM1	0.373011	7.68006	3.09988e-17	Yes
FXR1	-0.392542	9.62259	3.12217e-17	NO
LNX2	-0.44416	7.71924	3.25061e-17	NO
FKSG30	0.9135	8.48207	3.41822e-17	NO
PPP1R3C	-0.868921	11.9727	3.41822e-17	NO
TRAK2	-0.6221	11.3312	3.46135e-17	Yes
C4ORF41	-0.272514	7.91482	3.60441e-17	NO
MDFIC	-0.679763	7.60264	3.66075e-17	NO
THRA	-0.39949	7.42762	3.74948e-17	NO
CEL	0.626699	6.78209	3.82369e-17	NO
OBFC2A	0.640169	6.90999	4.02439e-17	NO
MTHFR	0.599939	7.39544	4.17847e-17	NO
ZMYND19	0.386806	7.59141	4.21429e-17	NO
KTELC1	0.611198	7.98976	4.24491e-17	NO
LOC285556	1.727	6.78819	4.52416e-17	NO
ACTB	0.871282	11.609	4.5926e-17	Yes
EMILIN1	0.619024	7.19282	5.00458e-17	NO
HSPA2	-1.3869	9.07826	5.04369e-17	NO
PRKCQ	0.776557	8.03474	5.14976e-17	NO
AMZ2	-0.46555	9.90497	5.16814e-17	NO
PTBP1	0.564158	10.6809	5.66096e-17	NO
FAM102A	-0.288292	6.84726	5.99993e-17	NO
LGMN	0.498767	8.86311	6.53105e-17	NO
AIF1	0.669699	7.32822	6.53105e-17	NO
STXBP2	0.509258	6.28422	6.53105e-17	NO
FYCO1	-0.796352	10.7016	6.56094e-17	NO
PDK4	1.99848	10.2184	6.79084e-17	Yes
ARF3	0.440146	7.44859	6.81506e-17	NO
TNNT1	-0.925408	8.0658	6.83206e-17	NO
ISG20	1.0877	7.50496	7.13029e-17	NO
FCN1	1.28108	7.14885	7.44839e-17	NO
KLF4	0.753885	7.03584	7.85998e-17	NO
THBS4	-1.27495	11.3845	8.06696e-17	NO
PHGDH	0.727315	8.51266	8.14152e-17	NO
MTE	0.875649	8.16773	8.14152e-17	NO
GRB2	0.345057	7.41408	8.34344e-17	NO
LILRA2	0.474383	6.17355	8.70158e-17	NO
TEAD2	0.48692	10.3935	8.77888e-17	NO
ARPC4	0.568473	8.0985	8.9619e-17	NO
HS.555260	-0.294679	6.9728	9.00796e-17	NO
RAC2	0.689974	7.13372	9.20507e-17	NO
IFI16	0.680893	7.85042	9.32113e-17	NO
SLC31A1	0.548465	7.41839	9.57705e-17	NO
IGSF5	-0.809053	9.04412	9.88324e-17	NO
UBN1	0.534513	8.422	9.98531e-17	NO
HS.576694	-1.56299	9.29274	9.98531e-17	NO
SBNO2	0.377145	6.5121	9.98531e-17	NO
TMEM140	-0.795982	9.18456	9.98531e-17	NO
FAM46A	0.538917	10.6568	1.00253e-16	NO
APOBEC3F	-0.287533	6.9096	1.07756e-16	NO
LMNA	0.512937	9.50659	1.08527e-16	NO
TMEM74	-0.745287	6.72544	1.09907e-16	NO
C17ORF70	0.519096	8.93132	1.10494e-16	NO
SOX4	-0.670786	7.51401	1.13228e-16	NO
GPNMB	-0.935496	10.6637	1.13312e-16	NO
LOC654264	0.536766	6.26216	1.14065e-16	NO
ARRDC2	0.39109	6.53495	1.14844e-16	NO
C5AR1	0.505074	6.48867	1.16738e-16	NO
EYA1	-0.485171	7.08312	1.16738e-16	NO
ZNF385A	0.288437	6.32391	1.16738e-16	NO
POLR3H	0.322963	6.58126	1.18862e-16	NO
GLRB	-0.610345	7.9147	1.20171e-16	NO
FCGR1B	0.384913	6.35419	1.21777e-16	NO
C22ORF25	-0.652497	8.79044	1.24483e-16	NO
TPD52L1	-0.779128	8.8723	1.24584e-16	NO
MKL1	0.410813	6.83151	1.25125e-16	NO
ZNF189	0.587134	7.86421	1.25139e-16	NO
SLMAP	-0.525195	12.0588	1.27388e-16	NO
GRRP1	0.559705	7.80029	1.30814e-16	NO
MST150	0.351537	6.71412	1.40906e-16	NO
TNFRSF1B	0.574518	7.06447	1.42215e-16	NO
ZMPSTE24	0.501088	9.97206	1.42586e-16	NO
CFD	1.45399	10.7174	1.47354e-16	NO
CD276	0.454217	6.76118	1.50331e-16	NO
OMD	-0.787243	7.65471	1.53185e-16	NO
PPP1R14B	0.853186	9.62178	1.54192e-16	NO
GFOD1	0.79022	9.53338	1.58024e-16	NO
CENPA	-1.69911	7.75273	1.62106e-16	NO
ASCC3L1	-0.373238	7.40375	1.70282e-16	NO
C14ORF135	-0.681138	9.40495	1.75515e-16	NO
TSPAN32	-0.765822	8.42707	1.83691e-16	NO
TM7SF2	-1.05073	10.013	1.85244e-16	NO
SERPINI1	-0.446868	7.13729	1.8763e-16	NO
TMEM14C	-0.372715	11.6054	1.94029e-16	Yes
S100A11	0.80915	8.02735	1.95119e-16	NO
SIRT5	-0.458364	8.51055	2.00436e-16	Yes
LOC401397	-0.787063	11.6073	2.06259e-16	NO
KIAA1429	-0.339677	7.69965	2.0759e-16	NO
LOC399942	0.84396	7.52342	2.10164e-16	NO
TMEM51	0.476773	8.25886	2.30984e-16	NO
LYN	0.587527	7.61321	2.5583e-16	NO
SGIP1	-0.740798	7.58531	2.69179e-16	NO
RHOG	0.554144	8.35069	2.86278e-16	NO
SPI1	0.343379	6.54557	2.90929e-16	NO
RCOR3	-0.50082	9.2563	2.92224e-16	NO
APOLD1	1.49467	8.42763	3.0366e-16	NO
HS.193406	0.6148	8.18718	3.06051e-16	NO
MGST3	-0.462652	13.3899	3.08535e-16	Yes
STEAP3	0.344361	6.53988	3.10864e-16	NO
HS.40061	-0.313816	6.60294	3.16052e-16	NO
PYGL	0.381527	6.93627	3.23491e-16	NO
FZD1	-0.515895	7.29912	3.34653e-16	NO
LOC643783	-0.295958	6.4375	3.36167e-16	NO
MUC1	0.318226	6.31943	3.48627e-16	NO
HSPA4L	-0.395441	7.10073	3.49526e-16	NO
TMEM149	0.491024	6.87318	3.59867e-16	NO
CCNYL1	0.338638	6.74208	3.67832e-16	NO
ZNF536	-0.507031	6.92337	3.71559e-16	NO
S100A12	0.613599	6.17206	3.73005e-16	NO
ATP2A2	0.760918	12.4134	3.79098e-16	NO
C10ORF110	-0.816287	7.61475	3.87874e-16	NO
ZNF616	-0.301195	6.80861	3.93054e-16	NO
KCNA5	-0.907253	7.93806	3.96319e-16	NO
C12ORF47	-0.503348	9.8727	4.14838e-16	NO
DNAJC4	-0.349264	7.09976	4.17482e-16	Yes
RGS1	0.894147	6.43616	4.1825e-16	NO
ARHGAP9	0.409911	6.46986	4.32503e-16	NO
ID3	0.676708	9.9734	4.58562e-16	NO
LOC648024	0.829892	7.87634	4.59414e-16	NO
FRMD3	-0.682747	8.68654	4.65983e-16	NO
IER3	-1.17623	9.22366	4.86275e-16	NO
C13ORF15	0.798395	11.0553	4.87715e-16	NO
EDC3	-0.704948	8.67326	5.03944e-16	NO
GARNL3	-0.587752	7.94747	5.08218e-16	NO
FAM129B	0.516807	8.57354	5.10798e-16	NO
RNASE1	0.706189	9.32923	5.16368e-16	NO
SMTNL2	0.583228	6.48577	5.32653e-16	NO
SNX13	-0.462685	7.99076	5.57101e-16	NO
FGD3	0.465277	7.07424	5.61936e-16	NO
PDGFRB	0.668918	9.72525	5.91203e-16	NO
C1ORF105	0.399427	6.38648	5.9791e-16	NO
SLC7A5	0.929918	6.97962	6.12672e-16	NO
CD33	0.377098	6.29247	6.17704e-16	NO
FAM46B	1.0735	8.0516	6.59509e-16	NO
CLIC1	0.883363	9.7165	6.84669e-16	Yes
PUF60	0.419131	10.8997	6.91998e-16	NO
FPR3	0.497673	6.6083	7.5479e-16	NO
GCA	0.564613	7.59768	7.60802e-16	NO
B4GALT5	0.533721	9.58134	7.60802e-16	NO
SNF1LK	0.994205	6.8462	7.97271e-16	NO
SOCS1	0.630781	6.41253	7.97861e-16	NO
SLC31A2	0.506842	7.95073	8.0545e-16	NO
LOC642897	-0.562602	8.09466	8.16515e-16	NO
YARS	0.529459	9.26133	8.56815e-16	NO
KLHL13	-0.421601	7.04122	8.57053e-16	NO
TMCO3	-0.604656	8.53605	8.63515e-16	NO
BRD8	-0.302102	7.51203	9.04773e-16	NO
CACNA1H	0.413455	7.06004	9.12696e-16	NO
BDNF	-0.543271	6.81273	9.24913e-16	NO
COMMD1	-0.491028	11.1368	9.90694e-16	NO
USP46	-0.599195	8.34453	1.00548e-15	NO
FLJ35801	0.4178	6.42357	1.0126e-15	NO
MLKL	0.383664	6.6943	1.05953e-15	NO
PHF3	-0.470369	8.903	1.069e-15	NO
TMEM56	-0.633409	7.69551	1.08797e-15	NO
LHFPL2	0.654792	7.63748	1.10369e-15	NO
ATPBD4	-0.343289	7.13063	1.12926e-15	NO
MYADM	0.576553	9.8028	1.15181e-15	NO
DRAM	0.433628	7.23439	1.16197e-15	NO
XPO4	-0.77296	9.98828	1.18556e-15	NO
LILRA3	0.357624	6.16123	1.19139e-15	NO
CCL2	1.43697	8.3941	1.21087e-15	NO
TTYH3	0.404493	6.63653	1.23691e-15	NO
PTCD2	-0.410372	7.50427	1.25065e-15	Yes
GPBAR1	0.404935	6.55404	1.37033e-15	NO
RNF20	-0.552993	9.73006	1.40582e-15	NO
UNQ2541	0.422802	6.14582	1.45049e-15	NO
ARPC5L	0.608635	9.18714	1.45049e-15	NO
ADFP	1.15851	9.55006	1.45049e-15	NO
ZNF30	-0.385442	7.40982	1.46653e-15	NO
HRK	-0.548791	6.48689	1.47926e-15	Yes
SOX18	0.871028	10.6525	1.48134e-15	NO
CXCR7	-0.820616	9.8996	1.4966e-15	NO
ITPR3	0.635473	9.20427	1.53484e-15	NO
MAGOH	0.581521	7.35514	1.54549e-15	NO
NEDD9	0.552408	6.97557	1.56373e-15	NO
FLJ23584	-0.407092	7.06908	1.63497e-15	NO
FLJ27354	-0.48802	7.2548	1.66235e-15	NO
UPF3B	-0.323076	7.5225	1.69861e-15	NO
GADD45G	1.23109	9.57399	1.75627e-15	NO
PYCARD	0.423258	7.03472	1.76695e-15	Yes
LRP5	-0.413308	8.06477	1.79752e-15	NO
BBS4	-0.472789	8.18433	1.84703e-15	NO
ST8SIA5	-0.711024	7.79584	1.87236e-15	NO
CSK	0.515291	8.18894	1.8916e-15	NO
PTHR1	0.610088	8.16787	1.97963e-15	NO
TLL2	-0.598734	6.89176	1.98402e-15	NO
TAF15	-1.02038	9.63276	2.00639e-15	NO
EIF4ENIF1	-0.324262	8.34523	2.03468e-15	NO
C6ORF111	-0.487046	8.66015	2.03828e-15	NO
HS.224794	0.560646	8.23992	2.07129e-15	NO
FURIN	0.459438	7.05253	2.07625e-15	NO
POLR1E	-0.527164	8.35249	2.07625e-15	NO
HS.127545	-0.331151	6.42221	2.0989e-15	NO
SUSD1	0.457268	7.02393	2.09941e-15	NO
NT5DC3	0.511098	7.17162	2.15087e-15	Yes
NBPF10	0.682542	6.83901	2.15087e-15	NO
TUBG1	0.42198	8.20073	2.18733e-15	NO
ARHGDIA	0.621537	8.83831	2.255e-15	NO
PAFAH1B3	0.424642	6.70331	2.27872e-15	NO
LMCD1	1.43169	9.35588	2.36449e-15	NO
LY96	0.912913	8.13401	2.36449e-15	NO
PROM1	-1.18586	8.68223	2.43392e-15	NO
SPTBN1	-0.52093	9.94477	2.45059e-15	NO
FADD	0.4133	8.09924	2.66857e-15	NO
ZNF671	-0.373201	7.90755	2.73201e-15	NO
C14ORF28	-0.555357	7.81914	2.78214e-15	NO
ETS2	0.57321	8.5393	2.78753e-15	NO
LOC374395	0.406121	10.0712	2.78951e-15	NO
LARP7	-0.416322	9.15077	2.84612e-15	NO
NINJ2	0.594077	7.67259	2.86965e-15	NO
C9ORF24	-0.593025	8.44462	2.89565e-15	NO
ADAMTS9	0.97798	7.79187	2.90841e-15	NO
FGF1	-0.347091	6.72497	2.95583e-15	NO
LOC647000	0.586349	10.7453	2.98715e-15	NO
MORN4	-0.39694	6.79397	3.04132e-15	NO
CCR1	0.329143	6.25582	3.07485e-15	NO
HMOX1	0.495647	6.37285	3.1063e-15	NO
LRSAM1	0.406043	7.67938	3.39758e-15	NO
CXCL2	0.830697	6.73374	3.58475e-15	NO
GLIPR1	0.507213	6.61704	3.73064e-15	NO
MFN2	-0.594411	11.3808	3.73301e-15	Yes
RBM20	-0.82356	11.2108	3.97037e-15	NO
CCND3	0.448104	10.7539	3.99793e-15	NO
MOAP1	-0.575113	9.53478	4.06887e-15	NO
SKP1A	-0.347836	9.11957	4.76096e-15	NO
UBE2J1	0.55766	7.85258	4.81979e-15	NO
COL4A5	-0.55263	7.66101	5.17889e-15	NO
BTK	0.452004	6.31491	5.22886e-15	NO
SLC7A7	0.590316	7.22294	5.32018e-15	NO
CX3CR1	-0.487441	6.83519	5.3746e-15	NO
WARS	0.711361	9.65508	5.3746e-15	NO
SPOCK1	0.983288	8.25431	5.56109e-15	NO
CAPN3	-0.437276	6.77848	5.75648e-15	NO
TSC1	-0.499058	8.46639	5.88777e-15	NO
SLC2A6	0.433751	6.99435	6.02569e-15	NO
C3AR1	0.379342	6.33071	6.57364e-15	NO
PPM1G	0.432347	9.26188	7.48808e-15	NO
PDGFRA	0.68936	8.41083	7.56531e-15	NO
TIMP4	0.854768	7.77014	7.98099e-15	NO
PPCS	-0.407729	9.60227	8.02209e-15	NO
MYD88	0.349684	6.78148	8.03099e-15	NO
TUBA1A	0.615395	11.0603	8.10357e-15	Yes
NOL6	0.419823	7.85559	8.10357e-15	NO
PMM1	-0.3372	9.18762	8.22057e-15	NO
NMNAT3	-0.416207	7.75993	8.42291e-15	Yes
C5ORF37	-0.268732	7.17943	8.46833e-15	NO
MYCN	-0.336301	6.3608	8.52726e-15	NO
ZNF277	-0.502503	8.51667	8.63517e-15	NO
SNCA	-1.01226	8.09698	8.68101e-15	Yes
SFRP4	-0.947146	6.98726	8.70018e-15	NO
LANCL1	-0.413923	10.1018	9.24068e-15	NO
PRDX6	0.455174	11.9364	9.47091e-15	Yes
AQP9	0.659123	6.54141	9.51712e-15	NO
PLSCR3	0.520299	10.3556	9.75736e-15	Yes
UNC45B	-0.408244	7.18813	9.75977e-15	NO
FCGBP	0.818559	6.70668	1.01465e-14	NO
NOL1	0.465319	7.44057	1.02442e-14	NO
GAB1	-0.339693	6.79033	1.04669e-14	NO
ZFP90	-0.380953	8.3748	1.04669e-14	NO
LRCH4	0.452119	6.95289	1.04831e-14	NO
MAP2K1	0.757101	9.14808	1.05802e-14	NO
P2RY11	0.34566	6.71525	1.06253e-14	NO
IL4R	0.349032	6.54902	1.06253e-14	NO
CPT1B	-0.754264	9.42293	1.06694e-14	Yes
GABRB1	-0.821748	7.73276	1.08514e-14	NO
TGFBR3	0.645175	8.84732	1.11901e-14	NO
RDH5	0.862937	8.27315	1.12994e-14	NO
MLLT11	-1.08499	11.0097	1.14211e-14	NO
PNPLA4	-0.40877	7.00918	1.16362e-14	Yes
HLF	-0.655439	7.78669	1.22088e-14	NO
GRK4	-0.345791	6.85479	1.22088e-14	NO
TMEM42	-0.487944	8.71036	1.25867e-14	NO
EIF4A1	0.732779	11.6103	1.26543e-14	NO
ELL	0.294058	7.2466	1.30847e-14	NO
LFNG	-0.557299	7.20634	1.31121e-14	NO
SLC44A3	0.432031	6.69323	1.34851e-14	NO
DCUN1D2	-0.597448	7.8619	1.38322e-14	NO
KIAA1370	-0.5232	8.17557	1.387e-14	NO
MMP9	0.438865	6.11182	1.39352e-14	NO
PLA2G15	-0.546855	8.26013	1.41759e-14	NO
CCDC109B	0.82503	8	1.43229e-14	Yes
NPTX2	1.04995	6.75444	1.51913e-14	NO
REXO1	0.318688	7.24616	1.55487e-14	NO
CLIC6	-1.35522	9.62445	1.56724e-14	NO
PTPRM	-0.467491	10.3325	1.56973e-14	NO
PVR	0.754558	7.13249	1.65553e-14	NO
FLJ21986	-0.616904	9.00862	1.65553e-14	NO
CTF1	-0.357714	7.03662	1.65553e-14	NO
TAP1	0.712358	9.18141	1.65585e-14	NO
MDP-1	-0.349084	7.95975	1.68419e-14	NO
ZNF564	-0.31992	7.79232	1.68551e-14	NO
HS.571028	-0.360464	7.09121	1.76793e-14	NO
C10ORF97	-0.389173	8.76971	1.77736e-14	NO
GAK	0.347474	7.70112	1.78323e-14	NO
SLC16A3	0.804721	7.64436	1.80092e-14	NO
PSMB8	0.39198	7.21871	1.80664e-14	NO
MTHFD2	0.573861	7.79361	1.81884e-14	Yes
YTHDC1	-0.326482	9.33833	1.85008e-14	NO
TMEM71	-0.974713	9.44285	1.85008e-14	NO
VARS	0.335168	6.99726	1.85917e-14	Yes
UCRC	-0.379869	9.24048	1.87845e-14	NO
FAM89A	0.356289	7.34368	1.92548e-14	NO
LRRC32	0.666837	9.03272	1.97428e-14	NO
CCDC41	-0.504485	7.52063	2.01231e-14	NO
AKAP8	0.340759	7.82872	2.08133e-14	NO
PDE4D	0.755202	7.96211	2.11836e-14	NO
ZNHIT3	-0.321558	9.1194	2.12067e-14	NO
FASN	0.738147	8.41577	2.13397e-14	Yes
DCLK2	-0.522824	7.40852	2.16705e-14	NO
SYK	0.444065	6.71169	2.17519e-14	NO
MYH7B	-0.89304	9.23272	2.25143e-14	NO
STEAP4	0.41522	6.19753	2.30006e-14	NO
MS4A4A	0.335657	6.45462	2.35867e-14	NO
PDZD2	-0.501231	8.75414	2.47444e-14	NO
SH2D3C	0.329551	7.28108	2.47444e-14	NO
C11ORF74	-0.476465	9.77861	2.58407e-14	NO
SPPL2A	0.642188	9.04996	2.5889e-14	NO
CHMP5	-0.501997	9.16265	2.67148e-14	NO
ANKRA2	-0.443915	8.124	2.74789e-14	NO
RCN1	0.53784	8.78905	2.75737e-14	NO
ABL1	0.312162	7.68813	2.76657e-14	Yes
CDKN2D	0.341483	6.83773	2.84211e-14	NO
DNAJC15	-0.517671	9.36062	2.85669e-14	Yes
DPY19L2	-0.67947	8.61952	2.95282e-14	NO
U2AF2	0.373981	8.66157	2.9538e-14	NO
CLDND2	-0.516007	7.79725	2.97453e-14	NO
NAMPT	0.87788	7.4594	2.97489e-14	NO
HS.31532	-0.393536	8.49125	3.01237e-14	NO
ZNF664	0.57294	6.61846	3.06413e-14	NO
RRAGB	-0.331732	7.64531	3.1707e-14	NO
PDE7A	0.585834	7.69724	3.2029e-14	NO
TMUB1	0.485933	8.24102	3.2073e-14	NO
FMO4	-0.512488	7.55373	3.20896e-14	NO
SEC23B	0.422154	7.52893	3.21667e-14	NO
CCDC121	-0.292876	6.82603	3.21874e-14	NO
RNASE6	0.501398	6.64243	3.23743e-14	NO
PVRL2	0.360305	7.36197	3.26326e-14	NO
C14ORF147	0.364654	8.17586	3.35203e-14	NO
CAP1	0.607725	10.0473	3.44241e-14	NO
NXT1	0.493931	8.48751	3.53917e-14	NO
OXCT1	-0.639193	9.78665	3.59357e-14	Yes
FAM164A	-0.380297	7.26402	3.73632e-14	NO
H2AFY	0.315742	9.86781	3.93051e-14	NO
SLC25A22	0.401048	6.70064	4.08312e-14	Yes
TMED9	0.684591	9.4836	4.08559e-14	Yes
IGFBP4	0.778915	9.22941	4.13023e-14	NO
PAAF1	-0.367857	8.1201	4.14316e-14	NO
CTSF	-0.583216	8.54025	4.19726e-14	NO
EMP3	0.662176	9.68594	4.29485e-14	NO
TRIM8	0.417837	10.2954	4.41417e-14	NO
ATP1B2	-0.408096	7.33541	4.45294e-14	NO
RCC2	0.535552	8.97865	4.47366e-14	NO
TYRP1	-0.906267	9.5193	4.47366e-14	NO
RAMP1	0.756339	9.70893	4.47578e-14	NO
DUSP28	-0.614031	9.36703	4.52061e-14	NO
SMARCD2	0.411411	6.77789	4.60753e-14	NO
RIN2	-0.420167	9.42897	4.68043e-14	NO
ZBTB4	-0.491515	10.1016	4.68043e-14	NO
H2AFZ	0.535784	10.6641	4.86339e-14	NO
SLC2A12	-0.778882	8.72158	4.93523e-14	NO
GPSM2	0.529084	6.36351	4.93682e-14	NO
LOC650832	0.893221	9.08209	5.06156e-14	NO
C7ORF44	-0.365319	10.5302	5.09566e-14	NO
C6ORF130	-0.343543	8.62236	5.10099e-14	NO
TFDP2	-0.369563	7.45326	5.26998e-14	NO
NPR3	-0.719636	7.26016	5.26998e-14	NO
KIAA1394	-0.611448	7.56911	5.3075e-14	NO
MDK	-0.297488	6.72343	5.34832e-14	NO
APBB3	-0.487974	8.61022	5.41849e-14	NO
LOC606724	0.269055	6.22951	5.43651e-14	NO
GMPR2	-0.269126	8.43539	5.47822e-14	NO
HLA-DRB4	0.839372	8.56295	5.62645e-14	NO
SKAP2	0.294296	6.50962	5.64207e-14	NO
MAP2K5	-0.339918	7.31661	5.72033e-14	NO
FTL	0.569765	12.5465	5.88851e-14	Yes
WDR48	-0.413158	8.38321	5.95842e-14	NO
BAIAP2L1	0.271993	6.43385	6.11432e-14	NO
GYS1	-0.502484	9.08974	6.23398e-14	NO
PTP4A2	0.408789	9.13938	6.27043e-14	NO
PPRC1	0.471966	7.91094	6.42867e-14	NO
MUM1L1	-0.695281	7.5143	6.58574e-14	NO
MTP18	0.731276	8.03841	6.61778e-14	NO
ESRRB	-0.325641	6.66876	6.64099e-14	NO
TMEM16A	-0.570305	8.03447	6.82625e-14	NO
PSTPIP2	0.315445	6.53766	7.01991e-14	NO
LOC730525	0.642858	9.44651	7.2479e-14	NO
HNRNPAB	0.448327	10.2823	7.48665e-14	NO
S100A3	0.656186	6.51551	7.75846e-14	NO
KLHL3	0.733718	9.51038	7.85094e-14	NO
RAB3IL1	0.511684	8.39926	8.05744e-14	NO
DPH2	0.468263	7.66737	8.14649e-14	NO
FAIM2	0.460434	6.39237	8.14649e-14	NO
POP5	-0.403007	7.98023	8.25947e-14	NO
SSPN	-0.635788	9.26824	8.57956e-14	NO
PPWD1	-0.296262	7.59388	8.59333e-14	Yes
BOP1	0.491085	9.5439	8.69677e-14	NO
ZDHHC18	0.338465	6.72953	9.40348e-14	NO
RASSF2	0.416601	6.77258	9.44635e-14	NO
VPS8	-0.500367	8.50199	9.554e-14	NO
KIAA1949	0.502485	7.76772	9.57568e-14	NO
TP53INP1	-0.540429	7.7676	9.605e-14	NO
SLCO3A1	0.333925	7.5336	9.70264e-14	NO
FNBP4	-0.582775	10.2007	9.94947e-14	NO
C17ORF58	0.355596	7.58984	1.02922e-13	NO
POR	0.55426	7.48595	1.03492e-13	Yes
PRMT2	-0.421427	8.36392	1.05441e-13	NO
ST8SIA2	-0.74747	7.50759	1.05506e-13	NO
SLC38A3	-0.266187	6.27855	1.09297e-13	NO
ZEB1	-0.475366	7.26496	1.09899e-13	NO
C12ORF44	0.478049	8.43218	1.11492e-13	NO
ACYP2	-0.533769	9.30904	1.15489e-13	Yes
ZBTB25	-0.288265	6.78759	1.17062e-13	NO
LETMD1	-0.355229	7.55619	1.19602e-13	Yes
STAB1	0.569279	7.59612	1.22537e-13	NO
SLC36A4	0.464486	7.02307	1.27711e-13	NO
ZNF17	-0.319535	8.01782	1.28118e-13	NO
LOC723972	-0.600642	7.92647	1.28174e-13	NO
MYOM1	-0.537881	13.9996	1.28932e-13	NO
MPHOSPH8	-0.375751	8.45654	1.29088e-13	NO
TESK1	0.425297	8.07883	1.35812e-13	NO
CFL1	0.49645	11.0979	1.40999e-13	NO
LOC647346	-0.646528	8.63616	1.4172e-13	NO
AGTR1	0.317442	6.37169	1.43542e-13	NO
RAB7B	-0.344651	6.5631	1.48847e-13	NO
KCNJ2	-0.655152	9.06596	1.49597e-13	NO
HS.573106	-0.37181	6.66077	1.52866e-13	NO
ICAM2	0.545536	9.81982	1.55731e-13	NO
NSL1	-0.263475	7.69532	1.57705e-13	NO
CAV3	-0.473139	7.39169	1.60765e-13	NO
EIF2B4	0.32516	9.49048	1.65127e-13	NO
XPC	-0.392016	8.35888	1.66434e-13	NO
DPM1	-0.397944	10.1096	1.68991e-13	NO
DYRK4	-0.321753	8.70118	1.72257e-13	NO
GALNT17	-0.471822	7.09218	1.73923e-13	NO
OCIAD2	0.457045	8.30517	1.80507e-13	Yes
MFSD1	0.404397	9.19467	1.82731e-13	NO
OGFR	0.324698	7.34466	1.8564e-13	NO
LEFTY2	-0.546687	6.8414	1.88288e-13	NO
TRIB1	1.01985	9.49152	1.90223e-13	NO
LOC441019	0.370073	6.42319	1.90228e-13	NO
PLA2G4C	-0.6288	10.1183	1.90975e-13	NO
BAX	0.317241	6.62745	2.06607e-13	Yes
SLC40A1	-0.480721	8.24039	2.15552e-13	NO
GGT5	0.369183	6.53371	2.15552e-13	NO
BLM	0.485516	6.57303	2.1619e-13	NO
GATAD2A	0.546084	8.65955	2.16432e-13	NO
FRMD4A	0.519849	8.1651	2.23619e-13	NO
SCRN1	-0.642067	8.69423	2.34953e-13	NO
LOC643888	-0.341213	6.98742	2.35746e-13	NO
RWDD3	-0.386496	7.3288	2.36593e-13	NO
EFR3A	-0.373718	10.1131	2.36593e-13	NO
KIAA0427	0.573183	8.32182	2.36593e-13	NO
ST3GAL1	0.469724	9.08998	2.36977e-13	NO
IK	-0.358412	9.22297	2.44218e-13	NO
HS.123119	-0.313429	6.92525	2.54966e-13	NO
RNF145	0.403867	7.61326	2.58453e-13	NO
PRR16	-0.51665	8.00587	2.69824e-13	NO
LLGL1	-0.445096	8.26613	2.72083e-13	NO
SOCS3	0.358689	6.21621	2.72083e-13	NO
ITGB4BP	0.623048	8.97505	2.72351e-13	NO
FLJ20273	0.27259	6.09101	2.77996e-13	NO
LDLR	1.00644	8.69137	2.92719e-13	NO
TCTEX1D2	-0.488563	7.93133	3.0374e-13	NO
SDCCAG1	-0.364123	8.0028	3.23103e-13	NO
SHISA2	-0.442202	6.41743	3.23439e-13	NO
KIAA1217	-0.373198	7.90477	3.2901e-13	NO
ZBED4	0.293229	6.83976	3.33781e-13	NO
FMOD	-1.09134	8.0091	3.39286e-13	NO
HS.407903	0.51822	7.81016	3.40733e-13	NO
M160	0.386376	6.62884	3.59978e-13	NO
STAMBPL1	-0.432474	7.70325	3.66299e-13	NO
SCO2	0.439167	8.85524	3.71001e-13	Yes
ZFP82	-0.35252	7.48983	3.8617e-13	NO
C14ORF106	-0.367533	7.87755	3.93462e-13	NO
ZNF404	-0.352763	7.00478	3.98538e-13	NO
TAF1	-0.273107	6.66254	4.06311e-13	NO
MATN2	-0.739025	9.03653	4.06311e-13	NO
RCBTB2	-0.285627	7.36373	4.19825e-13	NO
SLC25A27	-0.391309	7.22373	4.2632e-13	Yes
SAT1	0.853226	10.9827	4.40725e-13	NO
ZRANB2	-0.340835	9.32353	4.50524e-13	NO
DOPEY1	-0.358482	7.21677	4.57199e-13	NO
ISCU	-0.539236	12.0375	4.65363e-13	Yes
ZNF615	-0.397578	8.35589	4.67544e-13	NO
SLC24A6	0.384799	7.84629	4.75165e-13	NO
GMPPB	0.309354	6.92659	4.80386e-13	Yes
SERTAD1	0.778075	8.62847	4.80465e-13	NO
TUBB4Q	0.606714	7.70165	4.82959e-13	NO
LMTK2	-0.358042	6.9661	4.85596e-13	NO
CLEC4G	0.359634	6.21985	4.8878e-13	NO
TMEM126B	-0.341644	10.2446	5.14293e-13	Yes
C9ORF125	-0.377287	7.64379	5.16636e-13	NO
LRRC39	-0.882307	8.98873	5.19237e-13	NO
MPDU1	0.377657	7.05394	5.27879e-13	NO
CCDC25	-0.304363	8.93159	5.29928e-13	NO
TBC1D16	0.341533	7.33901	5.30934e-13	NO
SLITRK4	-1.26044	7.74174	5.42579e-13	NO
ISLR	-0.331548	6.58421	5.42914e-13	NO
SH3GL1	0.304605	6.98837	5.444e-13	NO
HS.154336	-0.628201	9.77587	5.47227e-13	NO
E2F4	0.389702	8.48312	5.55586e-13	NO
SCUBE2	-0.509328	6.60796	5.82377e-13	NO
RP9	-0.34533	9.47803	6.04237e-13	NO
LOC730063	-0.364431	7.30045	6.2085e-13	NO
PRRX1	-0.633854	9.4097	6.29779e-13	NO
RAB8A	0.406981	8.32166	6.31531e-13	NO
SPP1	1.11698	7.09838	6.31531e-13	NO
BRMS1	0.464509	8.60045	6.33068e-13	NO
FST	0.314395	7.35734	6.44314e-13	NO
CDKN2AIP	-0.302345	7.41896	6.64044e-13	NO
TMSB10	0.550884	12.4092	6.68797e-13	NO
GLDN	-0.74165	8.08822	6.80067e-13	NO
ATPAF1	-0.456931	10.5371	6.92574e-13	Yes
TRIM41	-0.383193	7.61525	7.01475e-13	NO
APOA1	-1.58443	9.75381	7.21877e-13	NO
BBS2	-0.474748	9.04265	7.51686e-13	NO
LOC402221	0.662496	7.3919	7.52747e-13	NO
PITPNM1	0.471846	8.73861	7.54009e-13	NO
ZNF816A	-0.314071	7.21551	7.95439e-13	NO
COL7A1	-0.585048	8.54372	8.25379e-13	NO
C17ORF62	0.395753	7.61278	8.30453e-13	NO
SLC11A2	0.391945	8.66947	8.33994e-13	Yes
C1ORF24	-0.583515	12.5325	8.35427e-13	NO
SLC3A2	0.332711	7.17005	8.40818e-13	NO
FAM65A	0.381316	10.0643	8.41473e-13	NO
CYP4B1	0.621546	6.56604	8.6103e-13	NO
HS.577021	-0.356725	6.54899	8.70753e-13	NO
IHPK3	0.679876	7.75178	8.81323e-13	NO
WDR1	0.437372	10.2785	9.18025e-13	NO
HCFC1	0.332505	9.82235	9.21729e-13	NO
FAM98C	-0.30901	7.03672	9.22019e-13	NO
ZNF433	-0.320117	7.11671	9.60448e-13	NO
PFN1	0.430218	11.5878	9.63717e-13	NO
NDP	-0.498105	6.73439	9.70268e-13	NO
TMEM2	0.497362	6.99773	1.0216e-12	NO
MYOZ3	-0.767026	8.40172	1.04724e-12	NO
TNFRSF14	0.484007	9.40599	1.04885e-12	NO
LGTN	-0.318823	8.22606	1.06357e-12	NO
BIRC3	0.471273	8.47043	1.07285e-12	NO
ALDH5A1	-0.651832	8.40785	1.09133e-12	Yes
BCAT1	0.466876	6.35395	1.12383e-12	Yes
MAP2K3	0.502276	6.89356	1.15078e-12	NO
KDELR2	0.522265	8.67509	1.18589e-12	NO
ALDH4A1	-0.389324	7.76777	1.21916e-12	Yes
IFNGR1	0.469347	10.5217	1.2216e-12	NO
GADD45A	-0.746805	10.4491	1.23627e-12	NO
TGIF1	0.303197	6.50661	1.23693e-12	NO
ADD3	-0.433726	8.65326	1.24449e-12	NO
SGCG	-0.787795	10.0721	1.25731e-12	NO
GJA1	-0.748922	10.8578	1.27597e-12	Yes
RAB5A	0.51672	8.22044	1.32544e-12	NO
PEX1	-0.387467	7.45427	1.34544e-12	NO
DPH5	-0.300643	8.68428	1.3582e-12	NO
WWC1	0.722669	6.19738	1.3722e-12	NO
THAP6	-0.339148	6.99214	1.42006e-12	NO
B3GNT8	-0.339351	7.06119	1.43914e-12	NO
STS-1	1.04064	6.88681	1.46109e-12	NO
TMEM43	0.58218	9.73246	1.49244e-12	NO
ARHGEF19	0.286142	6.58329	1.4987e-12	NO
ZNF248	-0.390866	7.16842	1.4987e-12	NO
ARMC4	-0.308532	6.31098	1.52193e-12	NO
MYOZ2	-0.715833	10.5133	1.52703e-12	NO
ADAL	-0.389394	7.34237	1.53485e-12	NO
MT1G	0.681174	6.76766	1.57609e-12	NO
RGS2	0.804875	9.22184	1.61111e-12	Yes
IL17D	-0.59095	7.76803	1.61512e-12	NO
LOC492311	-0.479072	8.89283	1.63324e-12	NO
AKR7A3	-0.28625	7.76103	1.67918e-12	NO
HS.560387	-0.326915	6.95162	1.73138e-12	NO
LRFN3	0.380954	7.89826	1.77538e-12	NO
OLFML2A	-0.687493	9.14037	1.77538e-12	NO
CBR4	-0.392104	8.75337	1.79917e-12	Yes
C20ORF26	-0.786629	8.59893	1.79917e-12	NO
ID1	0.685265	9.03375	1.84488e-12	NO
DNAJC19	-0.531101	8.53148	1.87462e-12	Yes
COL4A3BP	-0.417509	7.87615	1.91271e-12	NO
MFNG	0.420882	7.49104	1.95409e-12	NO
TNFAIP8L3	0.832471	6.75995	1.99383e-12	NO
KBTBD3	-0.266532	6.92793	1.99727e-12	NO
ITGA5	1.05396	8.78862	2.0385e-12	NO
TCIRG1	0.268953	6.70743	2.06608e-12	Yes
FBXO8	-0.328129	8.80202	2.07172e-12	NO
LONRF2	-0.271603	6.77259	2.08257e-12	NO
LIX1L	0.357751	7.94093	2.11191e-12	NO
MN1	-0.448278	7.69464	2.11227e-12	NO
ST3GAL2	0.300533	6.61769	2.11771e-12	NO
HYI	-0.333417	6.83451	2.14147e-12	NO
ANKRD13A	0.817699	8.85767	2.19643e-12	NO
RNF103	-0.556279	10.7305	2.19643e-12	NO
PTRH2	0.311174	7.65039	2.2407e-12	Yes
KANK1	-0.444934	8.91477	2.37124e-12	NO
SPATA7	-0.279651	7.10433	2.37984e-12	NO
CTNNA3	-0.305951	6.74344	2.39502e-12	NO
TNPO1	0.282352	7.51044	2.49126e-12	NO
C10ORF11	0.416426	6.66813	2.49824e-12	NO
U1SNRNPBP	0.366568	7.62489	2.50193e-12	NO
LOC401431	-0.311074	6.83043	2.52034e-12	NO
CDC37	0.313306	12.4786	2.66773e-12	NO
ST13	-0.382297	10.0944	2.67892e-12	NO
SLC25A43	0.380438	7.03736	2.68697e-12	Yes
ALPL	0.649066	8.45624	2.69451e-12	NO
JMJD1C	-0.298311	8.05055	2.76933e-12	NO
BAZ2B	-0.42271	9.04753	2.82507e-12	NO
SNAPC5	-0.425056	7.6604	2.85156e-12	NO
THAP9	-0.273596	6.37446	2.96175e-12	NO
ANPEP	0.482266	6.38304	2.98663e-12	NO
TPM3	-1.30633	8.28822	3.01294e-12	NO
WDSUB1	-0.493514	8.46757	3.07684e-12	NO
PMS2L5	-0.300336	7.40003	3.07691e-12	NO
SCO1	-0.420647	10.4504	3.28707e-12	Yes
DBC1	-0.787263	6.87263	3.29987e-12	NO
DAND5	-0.514522	7.44427	3.31069e-12	NO
RGS11	-0.489313	7.64161	3.35747e-12	NO
WBP1	-0.31989	7.99516	3.39975e-12	NO
AZIN1	-0.560391	9.24054	3.61217e-12	NO
BHLHB9	-0.312359	7.18445	3.62479e-12	NO
LRWD1	0.317181	7.44959	3.687e-12	NO
XBP1	0.598571	10.123	3.69162e-12	NO
RABGGTB	-0.306451	9.98942	3.74745e-12	NO
CCPG1	-0.451833	9.47883	3.88511e-12	NO
AP1B1	0.305186	7.47288	3.93561e-12	NO
EDEM2	0.402557	7.46884	3.94732e-12	NO
PGA5	0.263585	6.0516	3.98644e-12	NO
PTDSS1	0.806506	10.0127	3.98644e-12	NO
PQBP1	0.279773	7.22427	4.14085e-12	NO
ARHGEF6	-0.576819	11.0676	4.16047e-12	NO
ZDHHC5	0.28424	8.09564	4.16047e-12	NO
CLK4	-0.392572	7.43884	4.16089e-12	NO
SMARCD3	-0.392954	8.65313	4.19222e-12	NO
RANBP10	-0.321772	7.56201	4.19222e-12	NO
PICALM	0.720498	8.01466	4.20314e-12	NO
SETMAR	-0.396876	8.80324	4.20314e-12	NO
FAM131A	0.320815	8.27632	4.23722e-12	NO
G6PD	0.340899	6.63636	4.28327e-12	NO
C9ORF114	0.36782	7.61228	4.32125e-12	NO
THSD4	-0.38146	7.17691	4.34396e-12	NO
DAGLB	0.507503	7.7055	4.4975e-12	NO
SOX15	-0.641485	7.40839	4.54811e-12	NO
TMEM150	0.333405	8.15659	4.62192e-12	NO
CBR3	-0.480101	7.21648	4.86281e-12	Yes
FLJ10986	-0.518566	9.14084	4.98444e-12	NO
SIGLEC10	0.557486	6.18307	5.05313e-12	NO
TTC14	-0.368189	7.75191	5.10898e-12	NO
KIAA0040	0.265011	6.58367	5.10898e-12	NO
IFIT2	-0.690949	8.15048	5.12481e-12	NO
RGS6	-0.31833	6.8529	5.30394e-12	NO
TBC1D8	-0.436398	8.55227	5.37648e-12	NO
ZNF407	-0.29672	7.61131	5.37648e-12	NO
ZSCAN5A	0.287319	6.71835	5.44791e-12	NO
RIPK2	0.422675	7.64878	5.45496e-12	NO
CRIPT	-0.500485	9.29375	5.4594e-12	NO
KCNE1	-0.513554	6.58389	5.50106e-12	NO
HS.571245	-0.425676	7.16485	5.51733e-12	NO
C9ORF119	-0.413694	8.46898	5.73314e-12	NO
LOC63920	-0.329888	7.07685	5.74974e-12	NO
C19ORF22	0.439452	8.63908	5.79447e-12	NO
FAM152B	0.380919	8.93519	5.79447e-12	NO
PIK3R1	-0.530803	8.62672	5.84296e-12	NO
STOM	0.456167	10.1883	5.93821e-12	Yes
NAAA	-0.281704	7.28263	6.01733e-12	NO
GTF2F2	-0.309828	10.3642	6.03294e-12	NO
ELA2	0.276681	6.15135	6.19959e-12	NO
ZNF323	-0.356785	7.19531	6.25072e-12	NO
AGBL5	-0.306155	7.18539	6.30336e-12	NO
KIAA0831	-0.519794	8.58771	6.73082e-12	NO
C20ORF177	-0.592612	9.36409	6.75896e-12	NO
TUFT1	-0.46365	7.51407	6.818e-12	NO
SH3GL2	-0.99259	8.71081	6.818e-12	NO
HSPA6	0.939502	6.9628	6.93321e-12	NO
ATP1B3	0.617944	8.78265	6.97862e-12	NO
SERPINB8	0.521964	6.4069	6.98623e-12	NO
SLC25A18	0.361657	6.43725	7.01092e-12	Yes
HS.571151	-0.570588	7.69626	7.1476e-12	NO
PCBD1	-0.348868	9.50957	7.24637e-12	NO
VSTM2L	0.518501	6.46334	7.41325e-12	NO
TUBB2A	0.477349	6.70878	7.67804e-12	NO
PLP2	0.454237	6.99068	7.87177e-12	NO
C10ORF26	0.343935	7.61239	7.99418e-12	NO
HS.534680	-0.42695	7.67015	8.0116e-12	NO
KIAA1383	-0.278629	6.73361	8.01318e-12	NO
SERPINB1	0.628963	8.132	8.18983e-12	NO
IAH1	-0.441044	10.3547	8.51134e-12	NO
SFRS9	0.356855	9.56116	8.51134e-12	NO
SNX1	-0.290909	7.4639	8.59252e-12	NO
WDR4	0.322702	7.02561	8.61083e-12	NO
FOS	1.43619	7.42243	8.68235e-12	NO
TEX12	-0.306689	6.42819	8.74141e-12	NO
CNKSR3	-0.468079	9.414	8.87283e-12	Yes
SPATA2L	0.391337	6.89682	8.95515e-12	Yes
ATM	-0.329189	7.47846	8.98602e-12	NO
GAS2	-0.332091	6.8188	9.04526e-12	NO
ZNF598	0.339984	7.72103	9.15388e-12	NO
FAM129A	-0.648065	11.4034	9.62277e-12	NO
TMEM30B	-0.613945	6.75047	9.65719e-12	NO
AK3L1	-0.338626	8.33285	9.74269e-12	NO
HS.462257	-0.304102	6.9331	9.76532e-12	NO
ZFP3	-0.319044	7.68234	9.77842e-12	NO
ALDH1A3	0.748273	6.81312	9.78569e-12	NO
ENAM	-0.488114	7.05871	9.80722e-12	NO
AKR7A2	-0.332439	10.5242	9.82475e-12	Yes
FUNDC1	-0.438653	8.72339	9.87439e-12	Yes
VGLL4	-0.351569	9.61803	1.00686e-11	NO
ZMYND11	-0.301669	9.80461	1.00994e-11	NO
RYR2	-0.873003	11.5752	1.01973e-11	NO
HSPB7	0.457897	13.3896	1.03446e-11	Yes
HS.128812	-0.47104	6.89893	1.11646e-11	NO
AMPH	-0.413179	7.16358	1.13094e-11	NO
ITGA3	0.420038	7.64876	1.16883e-11	Yes
LOC541471	-0.309975	6.39243	1.17108e-11	NO
C7ORF53	-0.514621	7.21411	1.18076e-11	NO
PAPD4	-0.355999	8.74018	1.20893e-11	NO
LOC88523	-0.411873	10.7253	1.21556e-11	NO
NP	0.731353	7.14535	1.23047e-11	NO
KIAA1712	-0.310685	7.9961	1.30021e-11	NO
GJA4	0.457693	8.29116	1.30061e-11	NO
C1ORF175	-0.530719	7.14204	1.30061e-11	NO
FNDC1	-0.757185	7.71092	1.30892e-11	NO
SRPRB	0.479344	9.46349	1.32269e-11	Yes
CNTNAP1	0.480508	6.94957	1.33591e-11	NO
DOK5	-0.455064	6.87193	1.39462e-11	NO
TXLNA	0.36827	9.28384	1.40721e-11	NO
TOB2	0.33906	7.19108	1.4248e-11	NO
PKD2	-0.307785	7.80573	1.43355e-11	NO
KLHDC6	-0.555843	9.04944	1.434e-11	NO
LPCAT1	0.391029	6.81749	1.43765e-11	NO
C11ORF1	-0.411703	8.0874	1.45401e-11	NO
NDEL1	0.327488	9.19246	1.45401e-11	NO
FNIP1	-0.35171	7.73767	1.50518e-11	NO
CAMK2B	-0.403332	9.39058	1.51132e-11	NO
MSX1	0.585992	8.14117	1.54267e-11	NO
LONRF1	0.361738	7.12229	1.56796e-11	NO
C4ORF18	-0.425589	9.34175	1.58514e-11	NO
ZZZ3	-0.314494	8.54119	1.60626e-11	NO
LOC390975	0.279861	6.39371	1.61812e-11	NO
ZNF706	-0.263196	7.55924	1.63081e-11	NO
CTSK	-0.619831	7.76138	1.65585e-11	NO
LCN12	-0.327414	6.48203	1.67705e-11	NO
KLF2	0.643352	11.2927	1.68995e-11	NO
RARB	-0.268844	7.06849	1.69508e-11	NO
ERCC5	-0.32221	8.77013	1.77734e-11	NO
COX15	-0.300068	7.60667	1.80585e-11	Yes
MKRN2	-0.433682	9.81114	1.83925e-11	NO
BYSL	0.459423	7.59366	1.85239e-11	NO
COL6A3	0.696796	10.1844	1.8857e-11	NO
STXBP6	0.699846	7.97467	1.8871e-11	NO
GPR22	-0.596341	7.88943	1.89429e-11	NO
GGH	0.289475	6.45154	1.98127e-11	NO
ZNF544	-0.269233	8.13261	1.98927e-11	NO
ATP2C1	-0.303196	8.05973	2.04322e-11	NO
WDR46	0.455506	7.74974	2.06607e-11	NO
BST2	0.748711	8.2267	2.07237e-11	NO
CHST13	0.288658	6.40219	2.07237e-11	NO
TCF21	0.561782	7.21872	2.14527e-11	NO
NDFIP1	-0.307692	7.96377	2.21451e-11	NO
LOC644760	-0.594915	8.00899	2.27528e-11	NO
ARHGEF12	-0.318045	7.84351	2.28729e-11	NO
CASQ1	-0.874749	8.68683	2.36027e-11	Yes
PFDN1	-0.35819	9.35429	2.36527e-11	NO
HS.199657	0.313691	6.70972	2.37353e-11	NO
C1ORF63	-0.399062	7.84823	2.37353e-11	NO
SCAP	0.353309	9.16917	2.38048e-11	NO
LIN7B	-0.56683	8.62725	2.46267e-11	NO
RNF165	-0.596356	7.44998	2.50075e-11	NO
SLC1A7	-0.474603	6.56166	2.50429e-11	NO
RBM24	-0.505073	9.85007	2.5339e-11	NO
MGEA5	-0.387659	11.2552	2.55312e-11	NO
UBXN2A	0.396877	8.4409	2.58777e-11	NO
HS.535392	-0.275664	6.73894	2.60726e-11	NO
FAM59A	0.33775	6.71594	2.69274e-11	NO
ELF4	0.294434	7.20261	2.82083e-11	NO
ZNF540	-0.335999	7.02526	2.84939e-11	NO
MPPE1	-0.421916	8.71732	2.84939e-11	NO
GTPBP6	0.42678	10.5491	2.8501e-11	Yes
KIAA0922	-0.387367	7.8504	2.8607e-11	NO
CPNE8	0.346371	7.28602	2.86396e-11	NO
TIMM44	0.351689	8.15695	2.86713e-11	Yes
CA3	-1.3623	7.22313	2.92613e-11	NO
PROK2	0.289221	6.10828	2.94928e-11	NO
CDK2	0.286747	7.9599	2.98487e-11	NO
CENPB	0.319252	10.8616	3.04861e-11	NO
TMEM49	0.459196	9.00217	3.13209e-11	NO
FBXL22	-0.370961	6.56436	3.17677e-11	NO
TMEM167B	-0.333919	8.84674	3.17677e-11	NO
HS.575028	-0.585857	7.49767	3.25683e-11	NO
ANKRD46	-0.410058	8.93204	3.2689e-11	NO
MSRB3	-0.382383	9.62448	3.30812e-11	Yes
HS.543887	0.786648	6.56808	3.4235e-11	NO
BAZ1A	0.356531	6.84475	3.42868e-11	NO
HS.26579	-0.486127	8.01325	3.42868e-11	NO
GLT25D1	0.455622	8.899	3.62135e-11	NO
C12ORF39	-0.418517	7.14877	3.63299e-11	NO
IFITM1	0.66974	10.4345	3.63558e-11	NO
PDK3	-0.28838	6.99135	3.78184e-11	Yes
MYO9B	0.295178	7.28642	3.79942e-11	NO
NUP62	0.278419	9.13458	3.82926e-11	NO
TMEM144	-0.49496	7.9256	3.89839e-11	Yes
KCNAB1	-0.272727	6.88311	3.91807e-11	NO
B4GALT3	0.334012	8.71919	3.91807e-11	NO
SLC25A44	0.282272	8.88416	4.11102e-11	Yes
ZBTB47	-0.549086	9.29874	4.22458e-11	NO
GNL1	0.291611	7.62209	4.39054e-11	NO
PFKFB3	0.387975	8.01025	4.39054e-11	NO
LOC440589	0.440078	13.2692	4.41395e-11	NO
ANXA2	0.675656	9.95694	4.43289e-11	Yes
TNFRSF6B	0.279186	6.43217	4.43546e-11	NO
CMBL	-0.62446	9.54861	4.43546e-11	NO
LOC651380	-0.37948	6.98939	4.51171e-11	NO
LOC391692	0.326763	6.65317	4.54769e-11	NO
CX3CL1	0.540706	8.46277	4.57094e-11	NO
PSIP1	-0.391831	7.48633	4.61242e-11	NO
IL8	0.741904	6.47888	4.64038e-11	NO
CDKN1A	1.09474	8.14443	4.75521e-11	NO
VPS13A	-0.355731	7.31832	4.75847e-11	Yes
WDR70	0.353697	7.63505	4.82854e-11	NO
HSF1	-0.428765	6.97342	4.99011e-11	NO
FBXO3	-0.373756	8.02353	5.0693e-11	NO
LOC196549	-0.74295	8.1293	5.09019e-11	NO
ELF1	0.35661	9.06193	5.14387e-11	NO
FLJ10781	-0.581374	7.16237	5.20423e-11	NO
QSOX1	0.455539	7.4973	5.21019e-11	NO
PLEKHH2	-0.417913	6.66351	5.35797e-11	NO
SIPA1	0.343578	7.82555	5.41139e-11	NO
C1QA	0.481586	6.84256	5.43879e-11	NO
IRAK1	0.517506	8.24883	5.43879e-11	NO
OSTF1	0.395369	8.58584	5.52309e-11	NO
CTSS	0.27966	6.34631	5.56663e-11	NO
LOC648500	-0.328508	6.70112	5.58542e-11	NO
DUT	-0.274285	7.65874	5.63023e-11	Yes
MID1IP1	0.551821	7.90807	5.63102e-11	NO
KAL1	-0.457253	7.55477	5.85203e-11	NO
ZFP106	-0.398048	12.5625	5.94481e-11	NO
TFE3	0.278345	6.6916	6.06035e-11	NO
LEPREL2	-0.443014	7.4626	6.61169e-11	NO
CRISPLD2	0.660179	9.12355	6.77847e-11	NO
TRAK1	-0.321451	7.97329	6.78605e-11	Yes
CCM2	0.344894	8.45954	6.83926e-11	NO
CYP2U1	-0.279878	6.755	6.93823e-11	NO
ANTXR2	-0.422684	9.41189	7.00521e-11	NO
SCD	0.951478	7.85518	7.04584e-11	NO
ACADM	-0.462234	11.8348	7.04743e-11	Yes
PROX1	-0.672178	8.43482	7.04743e-11	NO
MFAP4	-0.747117	10.189	7.08507e-11	NO
KIAA1737	-0.422489	9.95539	7.19983e-11	NO
NCOA7	0.42587	7.8777	7.28185e-11	NO
MAEL	-0.422066	7.00303	7.37328e-11	NO
PHACTR4	0.348937	7.8112	7.43709e-11	NO
IL1RL1	0.77352	6.28036	7.48208e-11	NO
OSBPL2	-0.394954	8.32096	7.50501e-11	NO
SH3D19	-0.479278	10.0624	7.56935e-11	NO
ACAD8	-0.351852	8.34922	7.96491e-11	Yes
MTMR10	-0.35325	7.88216	7.9887e-11	NO
ATF3	0.729195	6.82417	8.04914e-11	NO
DYNC1LI2	-0.312635	11.2515	8.07233e-11	NO
POLA2	0.285872	7.29467	8.14287e-11	NO
ATF7IP2	-0.356002	7.88768	8.2378e-11	NO
PSMD3	0.386438	7.10831	8.33949e-11	NO
SLC30A2	-0.704347	7.38122	8.51544e-11	NO
CDKN1B	-0.449072	8.50551	8.58525e-11	NO
PREPL	-0.41019	8.88902	8.6127e-11	Yes
ZNF541	-0.577865	7.29593	8.74654e-11	NO
KHDRBS3	0.396317	8.02291	9.05868e-11	NO
C20ORF24	0.310866	10.9901	9.08356e-11	NO
GOLSYN	0.333935	6.57824	9.10429e-11	NO
DKFZP564O0823	-0.624407	10.7678	9.1201e-11	NO
NR2C2AP	0.318862	6.8739	9.37665e-11	NO
ZNF763	-0.299765	6.61917	9.37665e-11	NO
RABGAP1	-0.449169	9.73642	9.40004e-11	NO
LIAS	-0.403714	8.1271	9.50537e-11	Yes
LOC285908	-0.329521	6.84152	9.60093e-11	NO
NME1	0.637158	8.49303	9.88139e-11	Yes
ACTG1	0.56604	11.8983	9.92902e-11	NO
DARS2	-0.309809	7.53991	9.98276e-11	Yes
CTSG	0.657468	6.85488	9.98276e-11	NO
TNIK	-0.36856	7.41558	1.00377e-10	NO
C17ORF91	0.606905	9.20133	1.00748e-10	NO
PACSIN2	0.3734	10.5599	1.00889e-10	Yes
SOCS2	-0.632341	9.13688	1.01437e-10	NO
ZNF302	-0.36054	8.83791	1.04324e-10	NO
ABHD11	-0.310066	7.04251	1.04324e-10	Yes
SLC9A3R1	0.568072	8.01194	1.04363e-10	NO
COPZ2	-0.395747	7.80106	1.05054e-10	NO
OTUD4	0.279747	6.86899	1.07564e-10	NO
UBB	-0.381185	13.2884	1.07846e-10	NO
IKBKG	0.375792	8.70231	1.11545e-10	NO
IRF8	0.361918	7.09636	1.11859e-10	NO
EPAS1	0.416141	11.2385	1.13027e-10	NO
GPATCH4	0.447109	7.28788	1.14903e-10	NO
ZCCHC7	-0.356247	8.09641	1.14911e-10	NO
ALDH6A1	-0.446191	8.60052	1.17274e-10	Yes
NOLA1	0.372036	7.98209	1.18576e-10	NO
ORC2L	-0.290106	8.14423	1.20011e-10	NO
PROCR	0.318657	6.79773	1.20466e-10	NO
MARK3	0.304584	7.56201	1.21345e-10	NO
ORAOV1	0.340125	7.5021	1.21585e-10	NO
NT5C2	-0.466561	9.52277	1.22823e-10	NO
RAI2	-0.267743	7.33188	1.25109e-10	NO
SLC25A39	0.338096	9.6822	1.26224e-10	Yes
TARS2	-0.313863	7.28348	1.28313e-10	Yes
ACOX2	-0.606716	9.68642	1.30929e-10	NO
MAP4	-0.682224	8.57469	1.34817e-10	NO
ETV6	0.272969	7.54705	1.37176e-10	NO
THNSL1	-0.306819	7.12031	1.44224e-10	Yes
NFYC	-0.330221	8.77603	1.44535e-10	NO
RNF144B	0.409456	7.41222	1.45201e-10	Yes
HTR2B	-0.536229	6.7769	1.48583e-10	NO
ZMYM4	-0.342724	8.0288	1.50195e-10	NO
CMTM8	0.426133	7.90244	1.53069e-10	NO
DIXDC1	-0.33786	7.43756	1.54252e-10	NO
ADHFE1	-0.432484	9.71281	1.55205e-10	Yes
SURF4	0.468624	8.97384	1.56049e-10	NO
CCDC130	0.288072	10.2218	1.56679e-10	NO
NSDHL	0.441502	8.47298	1.572e-10	NO
TCEAL7	-0.274672	6.63947	1.57753e-10	NO
CCDC66	-0.264589	7.17126	1.58986e-10	NO
CST3	0.354436	12.5581	1.61203e-10	NO
NRSN2	0.315419	7.42284	1.61968e-10	NO
ZNF518A	-0.305558	7.30128	1.69183e-10	NO
ATAD3A	0.369737	7.07668	1.69998e-10	Yes
GFM2	-0.345794	7.07369	1.73729e-10	Yes
RNF220	0.2646	8.60251	1.76686e-10	NO
PPP3CC	0.376997	8.95251	1.88487e-10	NO
CCDC91	-0.397884	7.86083	1.88565e-10	NO
DPAGT1	0.334916	7.61629	2.0614e-10	NO
VAT1L	-0.62393	7.64032	2.0842e-10	NO
TINF2	0.440761	9.14176	2.09583e-10	NO
FBXO31	-0.397926	9.54559	2.12214e-10	NO
SOX17	0.431116	6.94889	2.13912e-10	NO
LITAF	0.691391	9.4775	2.17262e-10	NO
SHISA5	0.37859	9.29989	2.17958e-10	NO
ARHGEF3	-0.381809	9.31786	2.1953e-10	NO
CNNM4	-0.3819	7.15538	2.20041e-10	NO
PSCD4	0.415567	7.01348	2.2275e-10	NO
IGBP1	-0.346321	8.898	2.22991e-10	NO
C9ORF61	-0.439488	8.50095	2.33315e-10	NO
ARAF	0.278822	9.51265	2.3353e-10	NO
C19ORF54	-0.28069	7.13213	2.3353e-10	NO
RGS5	-0.527426	10.6228	2.34175e-10	NO
SLC6A1	-0.266053	6.54267	2.35299e-10	NO
MTHFD2L	-0.423019	8.20547	2.39034e-10	Yes
HBEGF	-0.733478	9.81444	2.41033e-10	NO
SLU7	-0.343391	8.26376	2.48228e-10	NO
HS.296031	-0.401826	9.2454	2.49491e-10	NO
NMB	0.373952	6.64745	2.55795e-10	NO
FLJ35258	-0.635305	7.61094	2.57068e-10	NO
SMARCE1	-0.286621	8.45479	2.61762e-10	NO
C8ORF40	-0.466691	10.2887	2.62152e-10	NO
TOR1AIP1	-0.275988	9.31805	2.63598e-10	NO
EBI3	0.301899	6.30218	2.64876e-10	NO
C6ORF91	-0.376757	6.69029	2.67754e-10	NO
TSPAN12	-0.519511	8.17282	2.70527e-10	NO
GLOD4	-0.287334	8.76916	2.76597e-10	Yes
SCAMP2	0.298795	6.74137	2.78579e-10	NO
NIP7	0.379626	7.89862	2.81887e-10	NO
HS.419189	-0.317073	6.44907	2.84507e-10	NO
ACADL	-0.276631	6.23913	2.94913e-10	Yes
IL6	0.602686	6.43154	2.99838e-10	NO
ZNF135	-0.312223	7.22253	3.01407e-10	NO
CORO1B	0.277057	7.17699	3.08959e-10	NO
CMIP	0.43275	7.22376	3.14638e-10	NO
ITPKC	0.315085	6.59445	3.14844e-10	NO
LOC121952	-0.473286	7.0976	3.15447e-10	NO
ATPAF2	-0.278198	7.9198	3.18911e-10	Yes
EIF3B	0.362115	10.2389	3.21136e-10	NO
ARV1	-0.386241	8.99235	3.2482e-10	NO
UNQ1940	-0.518467	6.78778	3.29925e-10	NO
CLPTM1	0.332721	9.46196	3.30806e-10	NO
NAT10	0.324283	8.88096	3.33077e-10	NO
ZSCAN18	-0.438446	10.8622	3.37149e-10	NO
VGLL2	-0.502523	6.42938	3.42133e-10	NO
FAM92A1	-0.358993	7.88604	3.43018e-10	Yes
TIMP1	1.05764	11.727	3.43974e-10	NO
LOC400963	0.400037	13.01	3.4769e-10	NO
C1ORF165	-0.283192	6.78387	3.4769e-10	NO
44083	0.293757	11.0545	3.50407e-10	NO
ARMCX2	-0.390796	9.66055	3.61398e-10	Yes
ATP6V1F	0.536914	10.4957	3.68829e-10	NO
PRKCH	0.522221	8.60502	3.69515e-10	NO
TSC22D1	0.580257	9.5439	3.7196e-10	NO
HARS2	-0.28772	9.71986	3.78139e-10	Yes
YWHAQ	-0.372293	12.471	4.05005e-10	Yes
TIMELESS	0.267103	6.73278	4.06355e-10	NO
RNF126	0.277427	8.00003	4.08949e-10	NO
GLT25D2	-0.348674	7.07848	4.16135e-10	NO
CCL11	0.313601	6.26637	4.24492e-10	NO
TRUB1	-0.38618	6.69374	4.25172e-10	NO
TP53INP2	-0.513562	10.1034	4.30576e-10	NO
PFDN4	-0.300874	7.12121	4.37592e-10	Yes
TNFAIP3	0.301937	6.98893	4.42324e-10	NO
HS.99472	-0.490252	7.43603	4.42635e-10	NO
MT1F	0.533683	7.33783	4.45638e-10	NO
IL18RAP	0.270714	6.29513	4.45653e-10	NO
C10ORF35	-0.405795	7.97545	4.47626e-10	NO
C10ORF125	0.28978	6.39436	4.585e-10	NO
KCNIP2	0.277438	6.14303	4.64472e-10	NO
HS.34447	-0.467741	7.26241	4.69422e-10	NO
TUBB3	0.5164	7.01178	4.7247e-10	Yes
EIF4A2	-0.337249	12.7492	4.73677e-10	NO
FCGR1A	0.320391	6.21071	4.91138e-10	NO
UAP1	0.5252	7.8206	4.94701e-10	NO
RAB23	-0.40316	7.83668	4.94701e-10	NO
ENAH	-0.265181	7.07575	5.09582e-10	NO
PRIC285	0.533377	8.24377	5.09582e-10	NO
NEK1	-0.308246	7.76602	5.09582e-10	NO
LOC652458	-0.321777	6.96899	5.14161e-10	NO
PDIA4	0.439437	6.65884	5.18483e-10	NO
CSDC2	0.548821	10.4242	5.19395e-10	NO
ANXA5	0.596589	10.5072	5.2922e-10	NO
RAB5C	0.345759	7.66658	5.2948e-10	Yes
LOC649143	0.720276	7.20432	5.32191e-10	NO
TNMD	-0.543874	6.72709	5.40726e-10	NO
SPNS1	0.414955	8.45691	5.43042e-10	Yes
HS.448059	0.33668	6.54529	5.61807e-10	NO
CDH19	0.430818	7.473	5.78211e-10	NO
TSSC4	0.428963	8.18149	5.86565e-10	NO
APP	-0.808511	9.38439	5.92207e-10	NO
FAM120B	-0.316674	9.86861	5.92207e-10	NO
MYO1G	0.356621	6.47178	5.9746e-10	NO
HS.434957	-0.414474	8.25653	5.9805e-10	NO
DNTTIP1	-0.324845	8.69237	6.06004e-10	NO
SPTAN1	-0.438531	9.71755	6.07023e-10	NO
PPP1R9A	-0.309751	7.03918	6.07245e-10	NO
AKR1C4	0.49057	7.66405	6.10789e-10	Yes
ARHGAP1	-0.409415	10.5484	6.19737e-10	NO
CCDC86	0.522846	7.51053	6.24485e-10	NO
MTMR15	-0.321807	7.60409	6.34536e-10	NO
HERC5	-0.553979	8.40148	6.34815e-10	NO
IL1R2	0.467474	6.17418	6.43537e-10	NO
LOC441408	-0.478458	8.48596	6.63047e-10	NO
ACOT1	-0.505879	8.69566	6.63656e-10	Yes
BRP44L	-0.449888	12.7282	6.6929e-10	NO
C21ORF7	-1.31569	8.42408	7.06589e-10	NO
RECQL	-0.320647	7.50412	7.13973e-10	NO
C2ORF34	0.265275	6.82939	7.26854e-10	NO
LIPG	0.636298	6.22499	7.38704e-10	NO
ARD1A	0.396449	8.52665	7.43971e-10	NO
VIL2	0.373543	11.4187	7.52132e-10	NO
PSCD1	0.32878	9.27427	7.70078e-10	NO
PCMTD2	-0.507679	8.97338	7.71203e-10	NO
TTLL7	-0.313763	6.61133	7.7542e-10	NO
DCTN6	-0.319216	8.88231	7.90334e-10	NO
HIST1H2AC	-0.594701	8.21634	7.92805e-10	NO
ZNF653	0.321	7.67195	7.99381e-10	NO
KIAA1598	0.334865	7.23627	8.012e-10	NO
CLASP1	-0.33298	9.62164	8.27069e-10	NO
ARRDC3	-0.270307	6.74958	8.28801e-10	NO
C19ORF24	0.360081	7.14914	8.30246e-10	NO
MAEA	0.333116	7.51883	8.41186e-10	NO
C10ORF76	-0.555877	8.60251	8.61154e-10	NO
RCOR2	-0.455436	7.36057	8.69252e-10	NO
RFTN1	0.430239	10.1992	8.92391e-10	NO
KIAA0194	0.284856	8.24447	8.93421e-10	NO
SSU72	0.31914	11.6695	8.96627e-10	NO
VPS37B	0.348443	7.95774	8.98824e-10	NO
ZNF177	-0.341564	7.30701	8.99998e-10	NO
TMEM100	0.479634	7.08092	9.01225e-10	NO
LOC285550	-0.31031	6.98735	9.09565e-10	NO
HS.288735	-0.273856	7.24617	9.36427e-10	NO
KCNA4	-0.283517	6.47778	9.37742e-10	NO
GPR116	0.405285	10.8086	9.60322e-10	NO
GNB3	-0.363708	6.59596	9.61188e-10	NO
LOC649679	0.265055	6.51326	9.61188e-10	NO
IQCG	0.778136	6.71311	9.61188e-10	NO
DDR1	-0.296092	6.91858	9.72318e-10	NO
TSPAN13	0.519497	7.92297	9.73828e-10	NO
JUNB	0.711923	7.31114	9.83893e-10	NO
TXNDC1	0.400718	8.38946	1.0004e-09	NO
LOC91561	0.332589	12.8944	1.0047e-09	NO
ALS2	-0.342545	10.0949	1.01129e-09	NO
THYN1	-0.370726	8.27672	1.01129e-09	NO
LOC730273	-0.267134	6.64515	1.01194e-09	NO
PMM2	0.424954	7.35491	1.01326e-09	NO
C13ORF33	0.551065	6.71425	1.02587e-09	NO
IGSF1	-0.577189	6.83288	1.0404e-09	NO
LOC728014	0.3362	7.56954	1.04984e-09	NO
C6ORF153	0.29018	9.42997	1.06416e-09	NO
MT1E	0.617585	9.66554	1.06768e-09	NO
MXRA5	-0.985612	10.3071	1.09658e-09	NO
AXL	0.447156	7.95487	1.10131e-09	NO
ARHGAP12	-0.268881	7.0728	1.10131e-09	NO
HS.290550	-0.549347	8.13608	1.10717e-09	NO
BCL9	-0.284907	7.76652	1.11247e-09	NO
PAPSS2	0.437112	7.22738	1.11985e-09	Yes
ZNF233	-0.283654	6.71743	1.12126e-09	NO
GBGT1	0.301391	6.67206	1.12338e-09	NO
THAP10	-0.402634	7.78598	1.12996e-09	NO
CPEB3	-0.415699	8.26806	1.1419e-09	NO
SLC22A5	0.52528	7.65574	1.15706e-09	NO
CORIN	1.56596	8.15597	1.17523e-09	NO
LY86	0.342446	6.69671	1.17673e-09	NO
C14ORF159	-0.542392	10.8758	1.18304e-09	NO
HS.538259	0.565766	7.62975	1.19253e-09	NO
ADAM15	0.391507	9.32341	1.21111e-09	NO
MYL1	-0.324695	6.38745	1.21698e-09	NO
PCCB	-0.388458	11.1685	1.22309e-09	Yes
C3ORF54	-0.405093	7.74133	1.23948e-09	NO
ATP13A1	0.338827	7.12466	1.24579e-09	Yes
IRF6	-0.67567	7.61945	1.26346e-09	NO
GABRE	-0.48075	7.52353	1.27984e-09	NO
DHX32	-0.305104	10.2652	1.27984e-09	Yes
HAPLN1	-0.505637	6.64036	1.30848e-09	NO
SPG11	-0.400849	9.18471	1.31913e-09	NO
TPM4	0.430919	6.83067	1.33615e-09	NO
TRIM33	-0.267527	8.14253	1.34218e-09	NO
HAMP	1.01831	6.36508	1.3486e-09	NO
PPP1R1A	0.565718	8.21177	1.34994e-09	NO
EPB49	-0.340497	7.47581	1.34994e-09	NO
SEMA4D	0.276333	6.87385	1.35407e-09	NO
LYZ	0.730493	6.9933	1.37708e-09	NO
SLC5A6	0.384522	7.40557	1.38209e-09	NO
SMARCA4	0.317011	9.59433	1.39761e-09	NO
SENP5	-0.330625	7.2864	1.4286e-09	NO
KIF5B	-0.500254	9.15912	1.46644e-09	NO
RGL1	-0.352737	10.2104	1.52804e-09	NO
CCL13	0.443764	6.48923	1.52972e-09	NO
LOC100008589	-1.32797	12.3518	1.53997e-09	NO
TSPYL1	-0.307496	9.53306	1.53997e-09	NO
KLHL36	0.337542	7.71879	1.5827e-09	NO
NLGN1	-0.476554	7.83885	1.58484e-09	NO
EDNRB	0.322369	6.93253	1.59793e-09	NO
SBK1	-0.449871	6.98483	1.62335e-09	NO
EIF2C2	0.521616	8.95358	1.66171e-09	NO
PKD1	-0.459636	8.28427	1.66171e-09	NO
GPX1	0.356554	9.71256	1.66413e-09	Yes
TSKU	0.455953	7.69771	1.69795e-09	NO
NAPB	-0.36032	8.20765	1.71454e-09	NO
ARHGEF17	0.379534	7.58069	1.71454e-09	NO
SERTAD4	-0.477598	7.45148	1.72966e-09	NO
NOTCH3	0.406738	8.7026	1.73242e-09	NO
RNF146	-0.356004	7.57181	1.73275e-09	NO
C2ORF33	-0.311727	8.37105	1.74198e-09	NO
ING4	-0.269785	6.99084	1.75539e-09	NO
FERMT2	0.375695	10.9234	1.76792e-09	NO
MPZL1	0.301591	7.07495	1.78576e-09	NO
SLC26A4	-0.391755	6.39329	1.81738e-09	NO
STK19	0.357026	7.98298	1.86826e-09	NO
GFPT1	-0.369348	8.41597	1.87041e-09	NO
ZNF76	-0.344002	7.52745	1.90943e-09	NO
FHL3	0.361656	7.73448	1.93363e-09	NO
ZNF503	0.390909	7.18857	1.9394e-09	NO
MAN2B1	0.287868	6.74579	1.94206e-09	NO
LAMA2	-0.365873	9.53798	1.94595e-09	NO
KIAA0460	-0.304248	6.97621	1.99038e-09	NO
TMEM79	-0.264743	7.06282	2.04047e-09	NO
TSC22D3	0.532662	8.01827	2.04633e-09	NO
C14ORF139	0.281883	6.91224	2.08707e-09	NO
GCOM1	-0.587714	9.5848	2.10552e-09	NO
KLHL24	-0.712235	10.4907	2.10831e-09	NO
KIDINS220	-0.39736	9.29666	2.15363e-09	NO
HS.400256	-0.425831	7.9647	2.16897e-09	NO
SDF4	0.289312	8.70317	2.18149e-09	NO
SSR1	0.34681	9.26841	2.18149e-09	NO
C20ORF127	0.539937	8.05135	2.21169e-09	NO
CAP2	-0.469865	11.79	2.21948e-09	NO
GPR3	0.334318	6.3219	2.26307e-09	NO
FAM133A	-0.333937	6.30566	2.2723e-09	NO
GABARAPL2	-0.351884	11.1852	2.27446e-09	NO
C16ORF30	0.420956	8.38492	2.2896e-09	NO
TTC37	-0.44019	8.90065	2.30123e-09	NO
PITPNC1	0.330266	6.74795	2.31773e-09	NO
FBXO21	-0.318969	9.72047	2.36479e-09	NO
LEF1	-0.286024	6.4597	2.39319e-09	NO
PDE1C	-0.445347	8.3396	2.42872e-09	NO
RAB8B	0.478159	8.00043	2.46996e-09	NO
PLSCR1	0.33212	6.32071	2.48986e-09	NO
FBXO18	0.292485	8.90279	2.54255e-09	NO
GLCE	-0.283271	7.87483	2.56265e-09	NO
RPN2	0.510356	7.59371	2.58795e-09	Yes
EPHB4	0.376931	7.80846	2.67033e-09	NO
JAM3	-0.337111	10.47	2.7136e-09	NO
RPL29	0.563589	6.92279	2.75332e-09	NO
PTPN1	0.640439	9.61252	2.79058e-09	NO
TRIM45	-0.383464	7.46697	2.79813e-09	NO
MMP23A	-0.54315	8.01533	2.81837e-09	NO
LIME1	0.327007	7.09381	2.84687e-09	NO
SDF2L1	0.600284	9.53048	2.88568e-09	NO
SPRY1	0.416136	9.17118	2.8986e-09	NO
HS.151274	-0.419658	6.49481	2.91737e-09	NO
TOB1	-0.479232	9.39251	2.94249e-09	NO
SLC2A3	0.872771	8.75676	3.00183e-09	NO
TRPC1	-0.33708	7.98275	3.06056e-09	NO
PCMTD1	-0.356735	9.4689	3.09299e-09	NO
PER3	-0.575989	8.00596	3.09299e-09	NO
C1ORF212	0.410811	7.60245	3.11776e-09	NO
GSTA4	-0.298687	7.74091	3.20337e-09	Yes
TBC1D4	-0.349747	9.0707	3.20564e-09	NO
ACLY	0.321468	8.44246	3.21479e-09	Yes
GALM	-0.293094	7.65268	3.22568e-09	NO
IRX3	0.608375	11.8969	3.2742e-09	NO
RELB	0.280128	6.5561	3.27927e-09	NO
ADAM11	0.381985	6.29909	3.28976e-09	NO
RASSF7	0.316971	7.16531	3.30396e-09	NO
HS.130036	-0.406733	9.59371	3.32291e-09	NO
POLR3GL	-0.30862	10.8962	3.32998e-09	NO
PUS7	0.376983	7.47978	3.38523e-09	NO
LEPROTL1	-0.332567	9.82092	3.42585e-09	NO
ADC	-0.276297	6.62806	3.42687e-09	NO
JOSD1	0.373741	7.57033	3.43043e-09	NO
C10ORF33	-0.464621	7.70475	3.52452e-09	NO
RWDD2A	-0.278635	7.99695	3.62543e-09	NO
ACADSB	-0.398414	7.26432	3.79296e-09	Yes
HERC6	-0.546208	8.55602	3.81493e-09	NO
FAM58A	0.3055	9.02989	3.83562e-09	NO
SND1	0.350677	8.8877	3.83639e-09	Yes
HS.354359	-0.392582	8.31503	3.88077e-09	NO
LOC728037	-0.525292	8.25868	3.99417e-09	NO
LOC652097	-1.0595	9.39068	4.06828e-09	NO
ATP1B1	0.333356	11.1219	4.10103e-09	NO
LOH3CR2A	0.503722	6.4851	4.21863e-09	NO
GRAMD1A	0.438482	7.94938	4.43422e-09	NO
KCTD18	-0.268801	7.0981	4.43553e-09	NO
MYO5A	0.3507	7.02919	4.45215e-09	NO
DPY19L4	-0.311658	8.08956	4.47851e-09	NO
LMO7	-0.397394	8.33638	4.5451e-09	NO
TCF25	0.276215	9.95758	4.69504e-09	NO
C3ORF52	0.686357	6.82811	4.71044e-09	NO
DOCK11	0.289284	6.99812	4.7581e-09	NO
POLR2G	-0.297978	9.7012	4.86553e-09	NO
BEX1	-0.762794	8.52085	4.89274e-09	NO
WEE1	-0.448095	9.6115	4.89274e-09	NO
UGCG	0.393789	7.31385	4.94575e-09	NO
MRPL35	-0.320004	9.66408	4.95048e-09	Yes
C4ORF29	-0.480625	7.65196	5.03395e-09	NO
PXDNL	-0.593877	8.12039	5.03395e-09	NO
PTN	-0.287972	8.59479	5.07823e-09	NO
HACL1	-0.269861	9.19258	5.09095e-09	NO
ACTN2	-0.342692	11.7449	5.12443e-09	NO
ZNF366	0.316463	6.75951	5.2387e-09	NO
FAM38A	0.43909	8.23714	5.25498e-09	NO
BIVM	-0.318437	8.89864	5.34667e-09	NO
MURC	-0.523749	9.82953	5.39256e-09	NO
ANK2	-0.359661	7.81788	5.48054e-09	Yes
GRK5	0.441994	8.04562	5.56879e-09	NO
NUP37	-0.281471	9.48677	5.58789e-09	NO
LARP5	-0.3793	9.69399	5.70559e-09	NO
EFHD2	0.360413	9.2708	5.73723e-09	NO
RASD2	0.359912	7.39619	5.76155e-09	NO
LYRM2	-0.431191	9.31749	5.77785e-09	Yes
DDX39	0.41916	8.55622	5.81542e-09	NO
HS.363526	-0.292977	7.0925	5.8625e-09	NO
SLC35A1	-0.265537	8.91806	5.98774e-09	NO
ARHGEF9	-0.330679	6.83954	6.1313e-09	NO
OSGEPL1	-0.285909	7.04546	6.14012e-09	Yes
SEC61B	0.34656	10.5924	6.20467e-09	NO
RABGAP1L	-0.682262	8.22777	6.22518e-09	NO
ANKRD6	-0.295511	7.40848	6.22518e-09	NO
DOCK1	-0.264436	7.64063	6.24674e-09	NO
MRTO4	0.415222	7.3945	6.24674e-09	NO
EIF4EBP3	-0.38496	6.80432	6.2696e-09	NO
QPCT	-0.360792	7.18668	6.40079e-09	NO
AFMID	-0.320118	7.17356	6.42965e-09	NO
POLR1C	0.299624	7.90491	6.4321e-09	NO
NCAM2	0.268316	6.42369	6.46678e-09	NO
C1ORF188	-0.65237	8.83239	6.6451e-09	NO
RAB6IP1	-0.264819	11.099	6.757e-09	NO
GLT8D2	-0.371297	7.82489	6.77924e-09	NO
PFAS	0.294373	7.43959	6.8251e-09	NO
CAT	-0.409948	9.36406	6.83043e-09	Yes
NDUFA8	-0.269931	13.1195	6.86231e-09	Yes
C19ORF12	0.263126	8.45796	6.87721e-09	NO
TXNDC5	0.336272	7.78751	6.96717e-09	NO
AMY2A	-0.331367	7.1767	7.0525e-09	NO
UBAP1	0.285368	8.75437	7.13232e-09	NO
TAP2	0.28049	6.68171	7.14378e-09	NO
HCCS	-0.272663	8.44517	7.19924e-09	Yes
IL11RA	-0.391131	9.63389	7.21388e-09	NO
VDAC3	-0.318341	12.8987	7.21413e-09	Yes
STARD7	0.351405	10.5351	7.21413e-09	Yes
AMHR2	-0.485171	6.67916	7.24443e-09	NO
UNG	0.380446	7.2339	7.25184e-09	Yes
C10ORF32	-0.370525	8.89855	7.41282e-09	NO
UBTD1	0.303643	8.30312	7.41638e-09	NO
ESM1	-0.481377	6.52013	7.42588e-09	NO
PRR6	0.535718	8.10164	7.52166e-09	NO
SH3TC1	0.307786	6.70617	7.60103e-09	NO
SNTA1	-0.399912	10.3975	7.76971e-09	NO
NUDT6	-0.36394	7.36018	7.79288e-09	Yes
SPAG16	-0.263762	6.82324	7.84702e-09	NO
ZNF337	-0.305182	7.83684	7.86936e-09	NO
TMLHE	-0.347503	8.37519	8.0771e-09	Yes
MGC27348	-0.263893	6.86324	8.08178e-09	NO
PELI1	0.382429	7.27162	8.1308e-09	NO
CXCL16	0.356866	7.15013	8.22348e-09	NO
IRF7	0.332174	6.86359	8.31976e-09	NO
TMEM165	0.42418	6.97851	8.48337e-09	NO
AZGP1	0.66035	7.42797	8.61872e-09	NO
PHYH	-0.424141	10.6874	8.71446e-09	Yes
SPCS2	0.323102	9.33709	8.79634e-09	Yes
KPNA2	0.331111	6.68231	8.82825e-09	NO
FOLR2	0.414783	7.01206	8.94358e-09	NO
PLEKHB2	0.31705	7.38822	8.99006e-09	NO
CAND2	-0.483353	9.26381	9.03948e-09	NO
AOX1	0.313538	6.16637	9.05481e-09	NO
ZNF594	-0.329569	7.36105	9.05481e-09	NO
BMP6	-0.390617	6.83397	9.06336e-09	NO
SREBF1	0.284053	6.65661	9.18697e-09	NO
FABP5	0.461903	8.51808	9.18891e-09	NO
ENO2	-0.580372	7.42437	9.37043e-09	NO
CHCHD6	-0.337577	7.77391	9.43841e-09	Yes
RRP9	0.295576	6.22825	9.44031e-09	NO
HS.565887	0.270587	6.79592	9.49233e-09	NO
VPS13D	0.265379	6.84915	9.58816e-09	Yes
PRDX1	0.267194	11.3669	9.5988e-09	Yes
SULF1	-0.742652	8.16896	9.66537e-09	NO
CCRN4L	0.280239	6.64759	9.73589e-09	NO
SPC24	0.272721	6.83944	9.73819e-09	NO
B3GNT2	-0.333412	7.31174	9.84478e-09	NO
SDCCAG3	0.269137	7.52056	9.8508e-09	NO
FCGRT	0.350378	9.14062	9.91666e-09	NO
PPP1R3A	-0.517175	8.59912	9.92733e-09	NO
UBE2Q2	-0.362785	9.59871	9.92839e-09	NO
HOMER1	-0.423181	7.70797	9.98845e-09	NO
MGST2	-0.354704	10.9955	1.00463e-08	NO
ACYP1	-0.277418	7.70634	1.01083e-08	NO
MRPS36	-0.33332	8.5144	1.0219e-08	Yes
PMPCB	-0.304261	10.4711	1.03642e-08	Yes
SLAMF8	0.342722	6.14843	1.05562e-08	NO
APLP2	-0.345459	8.9671	1.10134e-08	NO
CXORF57	-0.389706	6.88575	1.10794e-08	NO
RPP40	0.379727	8.36845	1.10929e-08	NO
CD44	0.673615	8.26769	1.11337e-08	NO
MGC87042	0.341695	6.46839	1.12232e-08	NO
CYR61	0.927354	8.73918	1.17561e-08	NO
BASP1	0.471767	7.37875	1.19628e-08	NO
SLC25A19	0.357077	7.39005	1.20515e-08	Yes
NPC1	0.367863	7.70002	1.2059e-08	NO
PKP2	-0.490568	11.1505	1.21789e-08	NO
FAR2	0.296002	6.57888	1.21873e-08	NO
YWHAH	0.417459	11.4778	1.23061e-08	Yes
GEM	-0.582758	7.56393	1.24345e-08	NO
UBE2Q1	0.302188	7.21487	1.25163e-08	NO
FOXS1	-0.439474	6.77952	1.25449e-08	NO
USP13	-0.419748	10.3893	1.25845e-08	NO
IGFBP5	-0.551641	11.9986	1.26354e-08	NO
TAF9L	-0.301257	7.51755	1.29666e-08	NO
GALT	-0.301384	8.15166	1.31322e-08	NO
LDB3	-0.598094	9.04556	1.32374e-08	NO
C9ORF21	0.396728	7.36671	1.35243e-08	NO
TNFRSF21	0.393065	8.25593	1.39387e-08	NO
TXNDC14	0.288155	9.9355	1.3969e-08	NO
CLEC16A	0.350714	9.13049	1.39751e-08	NO
RASSF4	-0.289597	7.90814	1.40054e-08	NO
CCDC6	0.488517	9.29696	1.40476e-08	NO
CASZ1	0.314326	8.56028	1.40476e-08	NO
IMP4	0.404601	10.4279	1.41617e-08	NO
RRM1	-0.289538	9.93742	1.46638e-08	NO
C1ORF117	0.656668	8.33328	1.51287e-08	NO
MYH9	0.567584	11.0058	1.53179e-08	Yes
LARP6	0.383152	9.34674	1.53256e-08	NO
PRKAB2	-0.422897	8.68484	1.54663e-08	NO
TOR3A	0.340797	7.21475	1.57873e-08	NO
ATHL1	0.273318	6.62274	1.57873e-08	NO
GMFG	0.363618	7.58197	1.58125e-08	NO
FICD	0.29779	6.9139	1.61146e-08	NO
APRT	0.294291	8.15012	1.63127e-08	NO
ISG20L1	0.585031	7.48843	1.65013e-08	NO
HIF1AN	-0.292813	8.05563	1.66142e-08	NO
ESAM	0.423011	9.11528	1.66651e-08	NO
GPAM	-0.427521	7.97642	1.66737e-08	Yes
SUB1	-0.443985	9.46869	1.69108e-08	NO
TOM1	0.321866	8.57285	1.73584e-08	NO
SNX12	-0.336455	6.63784	1.75021e-08	NO
DOK6	-0.351348	6.65579	1.76892e-08	Yes
NUP205	0.283915	8.0589	1.77041e-08	NO
SLC25A11	-0.461084	8.83038	1.77721e-08	Yes
CKLF	0.295216	7.62198	1.78875e-08	NO
PSME4	0.317209	9.99742	1.79816e-08	NO
RHOB	0.566869	8.72662	1.80579e-08	NO
S100A16	0.461447	8.50623	1.82216e-08	NO
HEY2	0.929282	9.30663	1.86275e-08	NO
LIMCH1	-0.450375	11.2276	1.9016e-08	NO
MKL2	-0.292874	7.24076	1.90285e-08	NO
MUSTN1	0.861496	8.06177	1.93302e-08	NO
PLEKHB1	-0.420688	7.32157	2.02872e-08	NO
TTC3	-0.279881	9.16546	2.0441e-08	NO
PTPN21	-0.276744	6.92005	2.04643e-08	NO
NFE2L1	-0.495552	11.0687	2.07887e-08	NO
KCNS3	-0.282724	6.91525	2.08041e-08	NO
B4GALT1	0.304188	7.50299	2.0975e-08	NO
ADRM1	0.269853	9.23398	2.10608e-08	NO
TCTA	-0.265617	7.70623	2.13819e-08	NO
OPTN	-0.391571	10.2764	2.17887e-08	NO
KIAA1128	-0.342899	9.87172	2.22351e-08	NO
ANP32C	-0.316676	6.63497	2.25148e-08	NO
PLCD3	-0.308927	7.04202	2.27948e-08	NO
HMGCL	-0.315511	8.09933	2.28741e-08	Yes
DDO	-0.297978	7.02621	2.29148e-08	NO
SPIRE1	-0.306495	10.933	2.31589e-08	NO
KCTD12	0.384575	7.79689	2.36456e-08	NO
FHOD3	-0.493183	11.5128	2.38028e-08	NO
CCDC92	0.300143	10.4675	2.38245e-08	NO
GAS1	0.472425	7.82407	2.40706e-08	NO
TXNDC13	0.359904	8.87302	2.40919e-08	NO
GTF2H5	-0.380193	10.0889	2.43213e-08	NO
PAICS	0.29979	8.40202	2.43474e-08	Yes
HSPA5	0.526685	8.98352	2.44596e-08	Yes
THOC5	0.263814	8.40238	2.45094e-08	NO
CPT2	-0.501506	9.56345	2.45643e-08	Yes
GLIPR2	0.510756	9.06585	2.46784e-08	NO
BMP4	-0.295067	6.94169	2.48393e-08	NO
PPIL1	0.452519	8.49563	2.48526e-08	NO
WTIP	-0.317871	7.69924	2.50948e-08	NO
CRELD2	0.335223	9.51728	2.53062e-08	NO
FOSL1	0.481213	6.36315	2.53555e-08	NO
TFPI	0.473501	8.24261	2.58486e-08	NO
UBA3	-0.474564	8.92921	2.62868e-08	NO
ZNF83	-0.312205	7.43835	2.62985e-08	NO
C10ORF78	-0.292084	7.36343	2.6535e-08	NO
IL1R1	0.352979	6.52392	2.77684e-08	NO
DBNL	0.300653	9.00007	2.78244e-08	NO
DPYSL4	-0.761522	10.1773	2.79712e-08	Yes
AGRN	-0.279633	6.81521	2.8038e-08	NO
TUBB6	0.596916	8.73251	2.8038e-08	NO
GNB1L	0.285498	6.52873	2.8183e-08	NO
CADM1	-0.458362	9.02314	2.8315e-08	NO
FAM96B	0.342198	10.3778	2.83931e-08	NO
HTRA3	-0.279483	6.66686	2.8537e-08	NO
IRX5	-0.55868	8.94368	2.8629e-08	NO
MYH10	-0.461973	10.7685	2.8629e-08	Yes
NDST1	0.340271	6.62677	2.91274e-08	NO
CA14	0.41053	6.44356	2.94618e-08	NO
TPSAB1	0.446983	6.81346	3.01103e-08	NO
SEMA5A	-0.369054	7.84951	3.05628e-08	NO
BOLA2	0.293001	8.71096	3.07909e-08	NO
IPO11	-0.287855	9.401	3.08172e-08	NO
HS.36053	-0.293917	6.66223	3.13025e-08	NO
MGC4172	-0.284934	8.39541	3.13284e-08	NO
LOC149448	-0.368037	8.69394	3.14321e-08	NO
EMR2	0.313948	6.48394	3.14446e-08	NO
STARD8	0.396562	7.21366	3.16917e-08	NO
TAF6L	0.284801	8.12482	3.22833e-08	NO
ADAMTSL5	-0.315475	7.36181	3.27513e-08	NO
CSF1R	0.559415	8.96652	3.29625e-08	NO
P2RY5	-0.336394	8.0786	3.33366e-08	NO
ZDHHC8	0.281377	10.4228	3.34698e-08	Yes
TRMT1	0.292335	7.64756	3.40966e-08	Yes
DCAKD	-0.321515	9.74115	3.42611e-08	Yes
OBSL1	-0.292965	6.59165	3.44582e-08	NO
PTPN12	0.30177	8.46757	3.47068e-08	NO
STX12	0.279798	8.15229	3.47629e-08	NO
DEGS1	0.318523	9.78383	3.47629e-08	Yes
LOC91461	0.476524	7.81149	3.51125e-08	NO
NNT	-0.439998	9.899	3.57938e-08	Yes
OGDHL	-0.469527	6.73673	3.59932e-08	Yes
RAD51AP1	-0.265113	6.59771	3.6657e-08	NO
CLCN7	0.2675	10.3044	3.6657e-08	NO
HS.558911	-0.379662	6.90928	3.78321e-08	NO
C20ORF46	0.469527	7.75631	3.78503e-08	NO
PRDX4	0.306043	9.99786	3.82187e-08	Yes
TESSP2	-0.489356	6.9777	3.83724e-08	NO
PPP2CB	0.322423	8.94656	3.8709e-08	NO
LOC651309	-0.353165	7.22953	3.88856e-08	NO
GHITM	-0.267372	13.4042	3.97794e-08	Yes
LOC388681	-0.462767	9.75595	3.97979e-08	NO
MRPS6	0.389203	10.8704	3.98433e-08	Yes
ZNF204	-0.386057	6.74271	3.99709e-08	NO
AASS	0.287832	7.43019	4.1259e-08	Yes
ATF5	0.328979	7.64003	4.16009e-08	NO
RP5-1022P6.2	-0.307171	7.53902	4.18671e-08	NO
MLLT10	-0.287723	7.52953	4.19133e-08	NO
CORO6	-0.396305	9.12397	4.23909e-08	NO
TMEM88	0.367753	8.64975	4.24697e-08	NO
UBE2H	-0.481445	8.42912	4.24697e-08	Yes
PIGP	-0.338157	9.31119	4.28978e-08	NO
PPP2R5A	0.31136	9.10435	4.40361e-08	NO
GADD45B	0.690658	7.43855	4.46763e-08	NO
FBXW11	-0.263617	8.75701	4.49604e-08	NO
PTEN	0.28595	8.09783	4.52674e-08	NO
TNFAIP6	0.373862	6.84202	4.5648e-08	NO
RAP1GAP	0.464096	7.30633	4.62238e-08	NO
SVEP1	-0.500531	8.91036	4.67208e-08	NO
COMMD8	-0.352584	8.10604	4.73053e-08	NO
ABCB4	-0.269536	6.84852	4.78817e-08	NO
FKBP9L	-0.278976	9.38272	4.80981e-08	NO
VPS26B	-0.307192	8.68352	4.86717e-08	NO
NEXN	-0.324815	11.7688	4.99206e-08	NO
GCNT2	-0.331982	7.34329	5.00485e-08	NO
NCRNA00153	-0.263756	6.80984	5.00883e-08	NO
TMEM158	0.648091	7.11574	5.02467e-08	NO
ADPRHL1	-0.574678	10.309	5.05869e-08	NO
JMJD1A	-0.317805	7.6658	5.08212e-08	NO
CHIC2	0.478928	8.85002	5.13488e-08	NO
TMEM11	0.282808	7.39162	5.18167e-08	Yes
TNC	0.818372	7.32328	5.19927e-08	NO
ABTB1	-0.333401	8.23609	5.29828e-08	NO
HTATIP2	0.428817	8.10029	5.32922e-08	Yes
KIAA0672	0.328522	7.90129	5.34289e-08	NO
PKIG	-0.358998	7.14286	5.38112e-08	NO
GOPC	-0.289531	7.80572	5.40376e-08	NO
LOC440733	0.273581	13.2522	5.41492e-08	NO
FXYD5	0.402593	8.10172	5.44565e-08	NO
TLN2	-0.422857	8.48859	5.49039e-08	NO
C11ORF46	-0.377535	8.62964	5.54076e-08	NO
SPHK1	0.398598	6.4333	5.54654e-08	NO
ASNS	0.54764	7.75305	5.63693e-08	NO
KAZALD1	-0.377365	7.25456	5.63693e-08	NO
MRPL40	-0.286462	9.73744	5.84653e-08	Yes
SYVN1	0.270446	7.87815	5.86602e-08	NO
SBF1	0.297894	8.50423	5.95044e-08	NO
CLCF1	0.523635	6.61454	5.98363e-08	NO
HLA-B	0.414681	10.2566	6.04659e-08	NO
ZNF684	-0.388593	7.51385	6.08424e-08	NO
PIP5K1C	0.316934	8.41581	6.16374e-08	NO
ZFPM2	-0.299922	7.60243	6.18415e-08	NO
RAB15	0.637968	7.35047	6.27286e-08	NO
SMPDL3A	0.308036	6.90961	6.4057e-08	NO
UCHL1	-0.840838	7.43906	6.46104e-08	NO
INTS2	-0.360924	7.87634	6.4886e-08	NO
LOC652002	-0.372063	7.12397	6.51104e-08	NO
TMEM147	0.266426	10.5996	6.56823e-08	NO
THOP1	0.309593	7.91467	6.58627e-08	NO
C17ORF61	-0.295677	11.1271	6.598e-08	NO
PSMD8	0.344003	10.3103	6.65512e-08	NO
PAK1	-0.381795	6.95932	6.66301e-08	NO
THOC4	0.310447	7.59743	6.66301e-08	NO
RAG1AP1	0.29013	7.14357	6.83729e-08	NO
ACAT1	-0.343395	12.8448	6.85274e-08	Yes
LOC643961	-0.345846	6.34152	6.87423e-08	NO
LAMA5	0.346381	10.7939	7.0416e-08	NO
TNFAIP2	0.270722	6.53333	7.09691e-08	NO
STK40	0.378039	9.12494	7.19186e-08	NO
NOV	-0.465946	7.39122	7.26884e-08	NO
SRGAP1	0.363093	6.83396	7.4054e-08	NO
RALB	0.295058	10.2245	7.41956e-08	NO
TXNDC12	-0.266978	9.88115	7.45533e-08	Yes
CARM1	0.33549	9.79028	7.45533e-08	NO
RABL4	-0.309635	8.1409	7.46096e-08	NO
CLASP2	-0.422242	7.99999	7.53068e-08	NO
EHD1	0.315118	10.1692	7.54712e-08	NO
NANS	0.318431	7.92331	7.66987e-08	NO
IFIT1	-0.620947	8.33821	7.71541e-08	NO
BHLHB3	-0.311089	7.31913	7.74005e-08	NO
ACAD10	-0.374818	8.04075	7.74686e-08	Yes
MTMR4	-0.4038	8.39942	7.76476e-08	NO
FAT	-0.317349	9.63142	7.83064e-08	NO
PPFIA4	-0.454076	8.25418	7.8794e-08	NO
BSDC1	0.404886	7.81633	8.20032e-08	NO
DHRS7	0.328073	9.78067	8.21117e-08	Yes
JMJD1B	-0.313749	7.89805	8.45216e-08	NO
POLE4	0.356777	10.3456	8.53681e-08	NO
EMP1	0.554426	9.88685	8.6599e-08	NO
RAGE	0.278775	8.84878	8.75079e-08	NO
DBP	-0.416794	6.93459	8.79328e-08	NO
ATP1B4	-0.350127	6.31911	8.87441e-08	NO
PPP1CA	0.283629	8.5253	9.16503e-08	NO
SDCBP	0.443408	8.94198	9.53962e-08	NO
C15ORF17	0.340934	8.80501	9.64804e-08	NO
SLC36A1	0.268735	6.49313	9.78189e-08	NO
FKBP4	0.322347	7.68672	9.93704e-08	Yes
SH3RF1	0.303585	7.18601	9.93704e-08	NO
CD55	0.490589	9.48974	1.01545e-07	NO
SLC9A1	0.422151	9.00125	1.02459e-07	NO
CASD1	-0.279033	7.22098	1.03587e-07	NO
HEATR1	0.356351	8.05165	1.04396e-07	Yes
RAB35	0.334886	7.68299	1.04436e-07	Yes
TMEFF2	0.280668	6.08064	1.04436e-07	NO
C20ORF200	-0.288978	6.60485	1.04454e-07	NO
AGL	-0.299145	8.0881	1.05379e-07	NO
[truncated: 929 more rows]
