# Supplementary material for: Systemic Bioinformatic Analyses of Nuclear-Encoded Mitochondrial Genes in Hypertrophic Cardiomyopathy
Source: Front Genet. 2021 May 12;12:670787. doi: 10.3389/fgene.2021.670787 (PMC8150003; doi:10.3389/fgene.2021.670787)
Supplement: Supplementary Table 2 — Annotation results for 141 upregulated DE-NMGenes, 175 DE-NMGenes, and 4 network modules [file Table_2.XLSX]

## Sheet: Sheet2
#Supplementary Table S2. Annotation results for 141 upregulated DE-NMGenes, 175 DE-NMGenes and 4 network modules
a. GO BP Annoatation result for 141 upregulated DE-NMGenes
Term	Count	Percent	P-Value	Genes	List Total	Pop Hits	Pop Total	Fold Enrichment	Corrected p-value
GO:0006412~translation	13	0.0576932	8.06726e-07	MRPS16, RRBP1, MRPS6, SLC25A13, RPLP0, RPL34, SLC25A22, SLC25A19, SLC25A28, SLC25A44, SLC25A39, SLC25A43, SLC25A18	134	253	16792	6.43903	0.000872497
GO:0098609~cell-cell adhesion	12	0.0532552	1.04711e-05	YWHAZ, PACSIN2, PRDX6, SH3GLB1, SND1, RPL34, FASN, HSPA5, PAICS, PRDX1, ANXA2, ENO1	134	271	16792	5.54893	0.00564886
GO:0055114~oxidation-reduction process	16	0.071007	7.05713e-05	HTATIP2, CYP1B1, NDUFA4L2, PRDX4, AASS, PRDX1, POR, MTHFD1L, DHRS7, MTHFD2, AKR1C4, PRDX6, FASN, MGST1, SCO2, DEGS1	134	592	16792	3.38685	0.0251324
GO:0055085~transmembrane transport	10	0.0443794	0.000141957	ABCE1, SLC37A4, SLC25A22, TOMM40, SLC25A19, SLC25A44, SLC25A39, SPNS1, SLC25A43, SLC25A18	134	244	16792	5.1358	0.037674
b. KEGG pathway enrichment for 141 upregulated DE-NMGenes
Term	Count	Percent	P-Value	Genes	List Total	Pop Hits	Pop Total	Fold Enrichment	Corrected p-value
hsa01130:Biosynthesis of antibiotics	15	0.066569	1.13446e-07	BCAT1, SHMT2, ASS1, HK2, AASS, TKT, ACLY, NME1-NME2, NME1, ARG2, HK3, IDH2, PAICS, PAPSS2, ENO1	81	212	6879	6.00891	1.74706e-05
hsa01100:Metabolic pathways	30	0.133138	5.59035e-05	BCAT1, ASS1, HK2, AASS, MTHFD1L, GMPPB, MTHFD2, AKR1C4, HK3, ARG2, IDH2, FASN, RPN1, RPN2, PAPSS2, DDOST, ENO1, TCIRG1, SHMT2, NDUFA4L2, ACLY, TKT, ACACB, LAP3, NME1-NME2, PRDX6, NME1, DNMT1, PAICS, DEGS1	81	1219	6879	2.09006	0.00429544
hsa01230:Biosynthesis of amino acids	7	0.0310655	0.000173649	BCAT1, SHMT2, ASS1, ARG2, IDH2, TKT, ENO1	81	72	6879	8.25669	0.00887515
hsa05130:Pathogenic Escherichia coli infection	6	0.0266276	0.000289834	ACTB, TUBB, HCLS1, ABL1, TUBA1A, TUBB3	81	51	6879	9.99129	0.0110982
c. GO BP Annoatation result for 175 downregulated DE-NMGenes
Term	Count	Percent	P-Value	Genes	List Total	Pop Hits	Pop Total	Fold Enrichment	Corrected p-value
GO:0009083~branched-chain amino acid catabolic process	9	0.0307283	4.14326e-12	ALDH6A1, ACADSB, IVD, MCCC1, DLD, ACAD8, HIBCH, ACAT1, AUH	162	19	16792	49.0994	3.7082e-09
GO:0055114~oxidation-reduction process	28	0.095599	1.38836e-11	HCCS, MRPS36, OXA1L, ME2, ADHFE1, SNCA, AKR7A2, ALDH4A1, OXR1, COX15, ALDH6A1, MTHFD2L, ACADM, NDUFA8, MAOB, CBR4, CYB5A, CBR3, CRYZ, ACADL, MSRB3, TXNDC12, ALDH7A1, NNT, HSDL2, TMLHE, KIAA1191, HIGD2A	162	592	16792	4.90257	6.21294e-09
GO:0006635~fatty acid beta-oxidation	10	0.0341425	2.90963e-10	CPT1B, CPT2, ACADM, HIBCH, ACAD11, ACADL, HADH, ACAD10, ACAT1, AUH	162	44	16792	23.5578	8.68041e-08
GO:0033539~fatty acid beta-oxidation using acyl-CoA dehydrogenase	7	0.0238998	1.19422e-08	ACADSB, ACADM, IVD, ACAD8, ACAD11, ACADL, ACAD10	162	18	16792	40.31	2.67206e-06
GO:0055088~lipid homeostasis	8	0.027314	7.76751e-08	ACADSB, ACADM, IVD, ACAD8, ACAD11, PNPLA4, ACADL, ACAD10	162	39	16792	21.2624	1.39037e-05
GO:0006099~tricarboxylic acid cycle	7	0.0238998	2.80052e-07	NNT, DLD, OGDHL, SDHD, DHTKD1, SUCLA2, PDHB	162	29	16792	25.02	4.17735e-05
GO:0006552~leucine catabolic process	4	0.013657	8.53026e-06	IVD, MCCC1, HMGCL, AUH	162	5	16792	82.9235	0.00109006
GO:0006783~heme biosynthetic process	5	0.0170713	4.29027e-05	FECH, SLC25A38, ATPIF1, TMEM14C, COX15	162	21	16792	24.6796	0.00478834
GO:0046487~glyoxylate metabolic process	5	0.0170713	0.000103238	AMT, DLD, LIAS, DHTKD1, PDHB	162	26	16792	19.9335	0.0102144
GO:0070125~mitochondrial translational elongation	7	0.0238998	0.000165691	MRPL53, MRPL40, MRPS36, MRPL1, GFM2, MRPL46, MRPL35	162	85	16792	8.53624	0.0147212
GO:0070126~mitochondrial translational termination	7	0.0238998	0.000176722	MRPL53, MRPL40, MRPS36, MRPL1, GFM2, MRPL46, MRPL35	162	86	16792	8.43698	0.0142772
GO:0051289~protein homotetramerization	6	0.0204855	0.000271747	ALDH5A1, CBR4, ATPIF1, CAT, CRYZ, ACADL	162	60	16792	10.3654	0.0200665
GO:0072593~reactive oxygen species metabolic process	5	0.0170713	0.000338106	NNT, BCL2, EPHX2, BNIP3, ATPIF1	162	35	16792	14.8078	0.0230123
GO:0006574~valine catabolic process	3	0.0102428	0.000541276	ALDH6A1, ACAD8, HIBCH	162	4	16792	77.7407	0.0340202
GO:0006103~2-oxoglutarate metabolic process	4	0.013657	0.000635038	GOT2, MRPS36, ADHFE1, DLD	162	18	16792	23.0343	0.0371933
GO:0006412~translation	10	0.0341425	0.000752335	SLC25A30, MRPS36, SLC25A11, MRPL1, SLC25A20, UCP2, HARS2, SLC25A38, SLC25A27, MRPL35	162	253	16792	4.09701	0.0412257
d. KEGG pathway enrichment for 175 downregulated DE-NMGenes
Term	Count	Percent	P-Value	Genes	List Total	Pop Hits	Pop Total	Fold Enrichment	Corrected p-value
hsa00280:Valine, leucine and isoleucine degradation	15	0.0512138	1.0756e-16	ALDH6A1, ACADSB, ACADM, ACAT1, AUH, ALDH7A1, IVD, OXCT1, MCCC1, DLD, ACAD8, HIBCH, HADH, PCCB, HMGCL	84	47	6879	26.136	1.36557e-14
hsa01100:Metabolic pathways	45	0.153641	2.48191e-13	ACADSB, NDUFB5, AMT, OGDHL, ACOT1, ACAT1, ASAH1, PDHB, AUH, GOT2, TRAK2, IVD, MCCC1, ALDH4A1, LIAS, ACAD8, HADH, SUCLA2, NDUFS2, HMGCL, COX15, NMNAT3, ALDH6A1, MTHFD2L, FECH, ACADM, GATM, NDUFA8, ALDH5A1, MAOB, SDSL, EPHX2, CBR3, ACADL, COQ5, COQ3, ALDH7A1, NNT, MLYCD, DLD, SDHD, HIBCH, PCCB, GPAM, DUT	84	1219	6879	3.02312	1.52671e-11
hsa01200:Carbon metabolism	15	0.0512138	4.72311e-11	ALDH6A1, ME2, ACADM, AMT, OGDHL, SDSL, ACAT1, PDHB, GOT2, SDHD, DLD, CAT, HIBCH, SUCLA2, PCCB	84	113	6879	10.8707	1.93648e-09
hsa01130:Biosynthesis of antibiotics	15	0.0512138	1.83311e-07	ACADM, AMT, OGDHL, AK3, SDSL, ACAT1, PDHB, GOT2, ALDH7A1, SDHD, DLD, CAT, HADH, SUCLA2, PCCB	84	212	6879	5.79431	5.6368e-06
hsa00071:Fatty acid degradation	8	0.027314	5.52853e-07	CPT1B, ALDH7A1, ACADSB, CPT2, ACADM, ACADL, HADH, ACAT1	84	42	6879	15.5986	1.36001e-05
hsa00640:Propanoate metabolism	7	0.0238998	7.83265e-07	ALDH6A1, ACADM, MLYCD, HIBCH, SUCLA2, ACAT1, PCCB	84	28	6879	20.4732	1.60568e-05
hsa00620:Pyruvate metabolism	7	0.0238998	7.10953e-06	HAGH, ALDH7A1, ME2, DLD, ACYP2, ACAT1, PDHB	84	40	6879	14.3313	0.000124917
hsa01212:Fatty acid metabolism	7	0.0238998	2.10461e-05	CPT1B, ACADSB, CPT2, ACADM, ACADL, HADH, ACAT1	84	48	6879	11.9427	0.000323535
hsa00260:Glycine, serine and threonine metabolism	6	0.0204855	9.44951e-05	ALDH7A1, GATM, AMT, DLD, MAOB, SDSL	84	39	6879	12.5989	0.00129066
hsa00380:Tryptophan metabolism	6	0.0204855	0.000106979	ALDH7A1, OGDHL, MAOB, CAT, HADH, ACAT1	84	40	6879	12.2839	0.00131504
hsa00650:Butanoate metabolism	5	0.0170713	0.000279931	ALDH5A1, OXCT1, HADH, ACAT1, HMGCL	84	27	6879	15.1653	0.00312568
hsa00630:Glyoxylate and dicarboxylate metabolism	5	0.0170713	0.000279931	AMT, DLD, CAT, ACAT1, PCCB	84	27	6879	15.1653	0.00312568
hsa00020:Citrate cycle (TCA cycle)	5	0.0170713	0.000425257	DLD, OGDHL, SDHD, SUCLA2, PDHB	84	30	6879	13.6488	0.00435032
hsa00410:beta-Alanine metabolism	5	0.0170713	0.000483802	ALDH6A1, ALDH7A1, ACADM, MLYCD, HIBCH	84	31	6879	13.2085	0.00456815
hsa00330:Arginine and proline metabolism	5	0.0170713	0.00297653	GOT2, ALDH7A1, GATM, MAOB, ALDH4A1	84	50	6879	8.18929	0.0258499
hsa00310:Lysine degradation	5	0.0170713	0.00343582	ALDH7A1, OGDHL, TMLHE, HADH, ACAT1	84	52	6879	7.87431	0.0278277
hsa00072:Synthesis and degradation of ketone bodies	3	0.0102428	0.00607873	OXCT1, ACAT1, HMGCL	84	10	6879	24.5679	0.0457913
e. GO BP Annoatation result for Module 1
Term	Count	Percent	P-Value	Genes	List Total	Pop Hits	Pop Total	Fold Enrichment	Corrected p-value
GO:0070125~mitochondrial translational elongation	9	0.495868	2.75446e-18	MRPL53, MRPL40, MRPS36, MRPL1, GFM2, MRPS16, MRPS6, MRPL46, MRPL35	10	85	16792	177.798	5.23348e-17
GO:0070126~mitochondrial translational termination	9	0.495868	3.03679e-18	MRPL53, MRPL40, MRPS36, MRPL1, GFM2, MRPS16, MRPS6, MRPL46, MRPL35	10	86	16792	175.73	2.88495e-17
GO:0006412~translation	5	0.275482	5.97523e-06	MRPS36, MRPL1, MRPS16, MRPS6, MRPL35	10	253	16792	33.1858	3.78425e-05
GO:0032543~mitochondrial translation	3	0.165289	0.000159363	GFM2, MRPS16, MRPS6	10	36	16792	139.933	0.00075675
f. GO BP Annoatation result for Module 2
Term	Count	Percent	P-Value	Genes	List Total	Pop Hits	Pop Total	Fold Enrichment	Corrected p-value
GO:0042594~response to starvation	4	0.11458	7.8563e-06	OXCT1, PDK4, ACAT1, HMGCL	20	35	16792	95.9543	0.000734298
GO:0046952~ketone body catabolic process	3	0.0859353	7.26795e-06	OXCT1, OXCT2, ACAT1	20	4	16792	629.7	0.00135819
GO:0032981~mitochondrial respiratory chain complex I assembly	4	0.11458	4.67224e-05	NDUFB5, NDUFA8, TMEM126B, NDUFS2	20	63	16792	53.3079	0.00290819
GO:0010510~regulation of acetyl-CoA biosynthetic process from pyruvate	3	0.0859353	7.95168e-05	PDK3, PDK4, PDHB	20	12	16792	209.9	0.00371066
GO:0042744~hydrogen peroxide catabolic process	3	0.0859353	0.00022768	CAT, PRDX3, PRDX1	20	20	16792	125.94	0.00848002
GO:0061024~membrane organization	3	0.0859353	0.000589571	YWHAZ, YWHAH, YWHAQ	20	32	16792	78.7125	0.0156312
GO:1900740~positive regulation of protein insertion into mitochondrial membrane involved in apoptotic signaling pathway	3	0.0859353	0.000517762	YWHAZ, YWHAH, YWHAQ	20	30	16792	83.96	0.0160115
GO:0000302~response to reactive oxygen species	3	0.0859353	0.000876643	CAT, PRDX3, PRDX1	20	39	16792	64.5846	0.0180577
GO:0008152~metabolic process	4	0.11458	0.000847217	OXCT1, OXCT2, SUCLA2, ACAT1	20	168	16792	19.9905	0.0196171
GO:0006120~mitochondrial electron transport, NADH to ubiquinone	3	0.0859353	0.00138192	NDUFB5, NDUFA8, NDUFS2	20	49	16792	51.4041	0.0255284
GO:0006006~glucose metabolic process	3	0.0859353	0.00256684	PDK3, PDK4, PDHB	20	67	16792	37.594	0.0427517
g. GO BP Annoatation result for Module 3
Term	Count	Percent	P-Value	Genes	List Total	Pop Hits	Pop Total	Fold Enrichment	Corrected p-value
GO:0018279~protein N-linked glycosylation via asparagine	3	0.19084	8.24925e-05	RPN1, RPN2, DDOST	7	40	16792	179.914	0.00230722
GO:0006614~SRP-dependent cotranslational protein targeting to membrane	3	0.19084	0.000458321	RPLP0, RPL34, SRPRB	7	94	16792	76.5593	0.00639741
h. GO BP Annoatation result for Module 5
Term	Count	Percent	P-Value	Genes	List Total	Pop Hits	Pop Total	Fold Enrichment	Corrected p-value
GO:0046655~folic acid metabolic process	4	0.468933	4.1341e-09	MTHFD2, SHMT2, MTHFD2L, MTHFD1L	5	18	16792	746.311	1.19889e-07
GO:0006730~one-carbon metabolic process	4	0.468933	2.05581e-08	MTHFD2, SHMT2, MTHFD2L, MTHFD1L	5	30	16792	447.787	2.98093e-07
GO:0009396~folic acid-containing compound biosynthetic process	3	0.3517	6.38198e-07	MTHFD2, MTHFD2L, MTHFD1L	5	6	16792	1679.2	6.16923e-06
GO:0035999~tetrahydrofolate interconversion	3	0.3517	1.91399e-06	SHMT2, MTHFD2L, MTHFD1L	5	10	16792	1007.52	1.38763e-05
GO:0046653~tetrahydrofolate metabolic process	3	0.3517	1.91399e-06	MTHFD2, SHMT2, MTHFD1L	5	10	16792	1007.52	1.38763e-05
GO:0055114~oxidation-reduction process	3	0.3517	0.00710104	MTHFD2, MTHFD2L, MTHFD1L	5	592	16792	17.0189	0.0404904
