# Supplementary material for: Systemic Bioinformatic Analyses of Nuclear-Encoded Mitochondrial Genes in Hypertrophic Cardiomyopathy
Source: Front Genet. 2021 May 12;12:670787. doi: 10.3389/fgene.2021.670787 (PMC8150003; doi:10.3389/fgene.2021.670787)
Supplement: Supplementary Table 3 — Modules detected from PPI network [file Table_3.XLSX]

## Sheet: Sheet2
Table S3 Modules detected from PPI network
Module	Score	Nodes	Edges	Node IDs	Enriched GO BP terms	BH-corrected p-value
Module 1	3.684	20	35	DDIT4, NDUFA8, PRDX1, FOXO3, OXCT1, PDHB, OXCT2, HMGCL, PDK3, CAT, YWHAH, TMEM126B, ACAT1, NDUFS2, YWHAZ, SUCLA2, NDUFB5, PRDX3, YWHAQ, PDK4	GO:0042594~response to starvation	0.000734298
					GO:0046952~ketone body catabolic process	0.00135819
					GO:0032981~mitochondrial respiratory chain complex I assembly	0.00290819
					GO:0010510~regulation of acetyl-CoA biosynthetic process from pyruvate	0.00371066
					GO:0042744~hydrogen peroxide catabolic process	0.00848002
					GO:0061024~membrane organization	0.0156312
					GO:1900740~positive regulation of protein insertion into mitochondrial membrane involved in apoptotic signaling pathway	0.0160115
					GO:0000302~response to reactive oxygen species	0.0180577
					GO:0008152~metabolic process	0.0196171
					GO:0006120~mitochondrial electron transport, NADH to ubiquinone	0.0255284
					GO:0006006~glucose metabolic process	0.0427517
Module 2	10	10	45	MRPL40, MRPS36, MRPS6, OXA1L, MRPS16, MRPL35, MRPL53, GFM2, MRPL46, MRPL1	GO:0070125~mitochondrial translational elongation	5.23348e-17
					GO:0070126~mitochondrial translational termination	2.88495e-17
					GO:0006412~translation	3.78425e-05
					GO:0032543~mitochondrial translation	0.00075675
Module 3	7	7	21	ANXA2, ACLY, PRDX6, TUBB, PYCARD, HEBP2, FTL
Module 4	7	7	21	SRPRB, RPN2, RPL34, DDOST, RPN1, SPCS2, RPLP0	GO:0018279~protein N-linked glycosylation via asparagine	0.00230722
					GO:0006614~SRP-dependent cotranslational protein targeting to membrane	0.00639741
Module 5	5	5	10	SHMT2, AMT, MTHFD2L, MTHFD1L, MTHFD2	GO:0046655~folic acid metabolic process	1.19889e-07
					GO:0006730~one-carbon metabolic process	2.98093e-07
					GO:0009396~folic acid-containing compound biosynthetic process	6.16923e-06
					GO:0035999~tetrahydrofolate interconversion	1.38763e-05
					GO:0046653~tetrahydrofolate metabolic process	1.38763e-05
					GO:0055114~oxidation-reduction process	0.0404904
Module 6	4	4	6	ALDH6A1, HADH, ACADM, ACADSB
Module 7	3	3	3	TRMT1, TRMT5, PUS1
Module 8	3	3	3	COQ10A, COQ5, COQ3
Module 9	3	3	3	BCAT1, DLD, SDSL
Module 10	3	3	3	MFN2, FIS1, OMA1
Module 11	3	3	3	ISCU, ABCB7, FECH
Module 12	3	3	3	PMPCB, DNAJC19, TIMM44
